# Supplementary material for: Measuring ancient technological complexity and its cognitive implications using Petri nets
Source: Sci Rep. 2023 Sep 22;13:14961. doi: 10.1038/s41598-023-42078-1 (PMC10516984; doi:10.1038/s41598-023-42078-1)
Supplement: Supplementary file 2 — Supplementary Information 2. [file 41598_2023_42078_MOESM2_ESM.csv]

tarMethod	case	event (transition)	Input Places -> Output places	concept:simulated
pit roll	0	Preparations	p1 -> p2 p3 p4	TRUE
pit roll	0	Make_cup	p3 -> p6	TRUE
pit roll	0	Make_roll	p2 -> p8	TRUE
pit roll	0	Clean_soil	p4 -> p5	TRUE
pit roll	0	Dig_pit	p5 -> p7	TRUE
pit roll	0	Place_cup	p7 p6 -> p9	TRUE
pit roll	0	Place_roll	p8 p9 -> p10	TRUE
pit roll	0	Place_embers	p10 -> p11	TRUE
pit roll	0	Cool_pit	p11 -> p12	TRUE
pit roll	0	Dig_roll_and_cup	p12 -> p13	TRUE
pit roll	0	Collect	p13 -> p14	TRUE
pit roll	0	Reheat_roll	p14 -> p13	TRUE
pit roll	0	Collect	p13 -> p14	TRUE
pit roll	0	Reheat_roll	p14 -> p13	TRUE
pit roll	0	Collect	p13 -> p14	TRUE
pit roll	0	Reheat_roll	p14 -> p13	TRUE
pit roll	0	Collect	p13 -> p14	TRUE
pit roll	0	Reheat_roll	p14 -> p13	TRUE
pit roll	0	Collect	p13 -> p14	TRUE
pit roll	0	Reheat_roll	p14 -> p13	TRUE
pit roll	0	Collect	p13 -> p14	TRUE
pit roll	0	Store	p14 -> p15	TRUE
pit roll	1	Preparations	p1 -> p2 p3 p4	TRUE
pit roll	1	Make_cup	p3 -> p6	TRUE
pit roll	1	Make_roll	p2 -> p8	TRUE
pit roll	1	Clean_soil	p4 -> p5	TRUE
pit roll	1	Dig_pit	p5 -> p7	TRUE
pit roll	1	Place_cup	p7 p6 -> p9	TRUE
pit roll	1	Place_roll	p8 p9 -> p10	TRUE
pit roll	1	Place_embers	p10 -> p11	TRUE
pit roll	1	Cool_pit	p11 -> p12	TRUE
pit roll	1	Dig_roll_and_cup	p12 -> p13	TRUE
pit roll	1	Collect	p13 -> p14	TRUE
pit roll	1	Reheat_roll	p14 -> p13	TRUE
pit roll	1	Collect	p13 -> p14	TRUE
pit roll	1	Reheat_roll	p14 -> p13	TRUE
pit roll	1	Collect	p13 -> p14	TRUE
pit roll	1	Store	p14 -> p15	TRUE
pit roll	2	Preparations	p1 -> p2 p3 p4	TRUE
pit roll	2	Make_roll	p2 -> p8	TRUE
pit roll	2	Clean_soil	p4 -> p5	TRUE
pit roll	2	Make_cup	p3 -> p6	TRUE
pit roll	2	Dig_pit	p5 -> p7	TRUE
pit roll	2	Place_cup	p7 p6 -> p9	TRUE
pit roll	2	Place_roll	p8 p9 -> p10	TRUE
pit roll	2	Place_embers	p10 -> p11	TRUE
pit roll	2	Fan_embers	p11 -> p11	TRUE
pit roll	2	Fan_embers	p11 -> p11	TRUE
pit roll	2	Fan_embers	p11 -> p11	TRUE
pit roll	2	Fan_embers	p11 -> p11	TRUE
pit roll	2	Cool_pit	p11 -> p12	TRUE
pit roll	2	Dig_roll_and_cup	p12 -> p13	TRUE
pit roll	2	Collect	p13 -> p14	TRUE
pit roll	2	Store	p14 -> p15	TRUE
pit roll	3	Preparations	p1 -> p2 p3 p4	TRUE
pit roll	3	Make_roll	p2 -> p8	TRUE
pit roll	3	Make_cup	p3 -> p6	TRUE
pit roll	3	Clean_soil	p4 -> p5	TRUE
pit roll	3	Dig_pit	p5 -> p7	TRUE
pit roll	3	Place_cup	p7 p6 -> p9	TRUE
pit roll	3	Place_roll	p8 p9 -> p10	TRUE
pit roll	3	Place_embers	p10 -> p11	TRUE
pit roll	3	Fan_embers	p11 -> p11	TRUE
pit roll	3	Fan_embers	p11 -> p11	TRUE
pit roll	3	Fan_embers	p11 -> p11	TRUE
pit roll	3	Fan_embers	p11 -> p11	TRUE
pit roll	3	Cool_pit	p11 -> p12	TRUE
pit roll	3	Dig_roll_and_cup	p12 -> p13	TRUE
pit roll	3	Collect	p13 -> p14	TRUE
pit roll	3	Store	p14 -> p15	TRUE
pit roll	4	Preparations	p1 -> p2 p3 p4	TRUE
pit roll	4	Make_roll	p2 -> p8	TRUE
pit roll	4	Make_cup	p3 -> p6	TRUE
pit roll	4	Clean_soil	p4 -> p5	TRUE
pit roll	4	Dig_pit	p5 -> p7	TRUE
pit roll	4	Place_cup	p7 p6 -> p9	TRUE
pit roll	4	Place_roll	p8 p9 -> p10	TRUE
pit roll	4	Place_embers	p10 -> p11	TRUE
pit roll	4	Fan_embers	p11 -> p11	TRUE
pit roll	4	Fan_embers	p11 -> p11	TRUE
pit roll	4	Fan_embers	p11 -> p11	TRUE
pit roll	4	Fan_embers	p11 -> p11	TRUE
pit roll	4	Cool_pit	p11 -> p12	TRUE
pit roll	4	Dig_roll_and_cup	p12 -> p13	TRUE
pit roll	4	Collect	p13 -> p14	TRUE
pit roll	4	Store	p14 -> p15	TRUE
pit roll	5	Preparations	p1 -> p2 p3 p4	TRUE
pit roll	5	Make_roll	p2 -> p8	TRUE
pit roll	5	Make_cup	p3 -> p6	TRUE
pit roll	5	Clean_soil	p4 -> p5	TRUE
pit roll	5	Dig_pit	p5 -> p7	TRUE
pit roll	5	Place_cup	p7 p6 -> p9	TRUE
pit roll	5	Place_roll	p8 p9 -> p10	TRUE
pit roll	5	Place_embers	p10 -> p11	TRUE
pit roll	5	Cool_pit	p11 -> p12	TRUE
pit roll	5	Dig_roll_and_cup	p12 -> p13	TRUE
pit roll	5	Collect	p13 -> p14	TRUE
pit roll	5	Store	p14 -> p15	TRUE
pit roll	6	Preparations	p1 -> p2 p3 p4	TRUE
pit roll	6	Clean_soil	p4 -> p5	TRUE
pit roll	6	Make_roll	p2 -> p8	TRUE
pit roll	6	Dig_pit	p5 -> p7	TRUE
pit roll	6	Make_cup	p3 -> p6	TRUE
pit roll	6	Place_cup	p7 p6 -> p9	TRUE
pit roll	6	Place_roll	p8 p9 -> p10	TRUE
pit roll	6	Place_embers	p10 -> p11	TRUE
pit roll	6	Cool_pit	p11 -> p12	TRUE
pit roll	6	Dig_roll_and_cup	p12 -> p13	TRUE
pit roll	6	Collect	p13 -> p14	TRUE
pit roll	6	Reheat_roll	p14 -> p13	TRUE
pit roll	6	Collect	p13 -> p14	TRUE
pit roll	6	Reheat_roll	p14 -> p13	TRUE
pit roll	6	Collect	p13 -> p14	TRUE
pit roll	6	Store	p14 -> p15	TRUE
pit roll	7	Preparations	p1 -> p2 p3 p4	TRUE
pit roll	7	Clean_soil	p4 -> p5	TRUE
pit roll	7	Dig_pit	p5 -> p7	TRUE
pit roll	7	Make_roll	p2 -> p8	TRUE
pit roll	7	Make_cup	p3 -> p6	TRUE
pit roll	7	Place_cup	p7 p6 -> p9	TRUE
pit roll	7	Place_roll	p8 p9 -> p10	TRUE
pit roll	7	Place_embers	p10 -> p11	TRUE
pit roll	7	Cool_pit	p11 -> p12	TRUE
pit roll	7	Dig_roll_and_cup	p12 -> p13	TRUE
pit roll	7	Collect	p13 -> p14	TRUE
pit roll	7	Store	p14 -> p15	TRUE
pit roll	8	Preparations	p1 -> p2 p3 p4	TRUE
pit roll	8	Make_cup	p3 -> p6	TRUE
pit roll	8	Clean_soil	p4 -> p5	TRUE
pit roll	8	Dig_pit	p5 -> p7	TRUE
pit roll	8	Make_roll	p2 -> p8	TRUE
pit roll	8	Place_cup	p7 p6 -> p9	TRUE
pit roll	8	Place_roll	p8 p9 -> p10	TRUE
pit roll	8	Place_embers	p10 -> p11	TRUE
pit roll	8	Cool_pit	p11 -> p12	TRUE
pit roll	8	Dig_roll_and_cup	p12 -> p13	TRUE
pit roll	8	Collect	p13 -> p14	TRUE
pit roll	8	Store	p14 -> p15	TRUE
pit roll	9	Preparations	p1 -> p2 p3 p4	TRUE
pit roll	9	Make_roll	p2 -> p8	TRUE
pit roll	9	Make_cup	p3 -> p6	TRUE
pit roll	9	Clean_soil	p4 -> p5	TRUE
pit roll	9	Dig_pit	p5 -> p7	TRUE
pit roll	9	Place_cup	p7 p6 -> p9	TRUE
pit roll	9	Place_roll	p8 p9 -> p10	TRUE
pit roll	9	Place_embers	p10 -> p11	TRUE
pit roll	9	Fan_embers	p11 -> p11	TRUE
pit roll	9	Cool_pit	p11 -> p12	TRUE
pit roll	9	Dig_roll_and_cup	p12 -> p13	TRUE
pit roll	9	Collect	p13 -> p14	TRUE
pit roll	9	Store	p14 -> p15	TRUE
pit roll	10	Preparations	p1 -> p2 p3 p4	TRUE
pit roll	10	Clean_soil	p4 -> p5	TRUE
pit roll	10	Dig_pit	p5 -> p7	TRUE
pit roll	10	Make_roll	p2 -> p8	TRUE
pit roll	10	Make_cup	p3 -> p6	TRUE
pit roll	10	Place_cup	p7 p6 -> p9	TRUE
pit roll	10	Place_roll	p8 p9 -> p10	TRUE
pit roll	10	Place_embers	p10 -> p11	TRUE
pit roll	10	Fan_embers	p11 -> p11	TRUE
pit roll	10	Fan_embers	p11 -> p11	TRUE
pit roll	10	Cool_pit	p11 -> p12	TRUE
pit roll	10	Dig_roll_and_cup	p12 -> p13	TRUE
pit roll	10	Collect	p13 -> p14	TRUE
pit roll	10	Store	p14 -> p15	TRUE
pit roll	11	Preparations	p1 -> p2 p3 p4	TRUE
pit roll	11	Make_roll	p2 -> p8	TRUE
pit roll	11	Clean_soil	p4 -> p5	TRUE
pit roll	11	Make_cup	p3 -> p6	TRUE
pit roll	11	Dig_pit	p5 -> p7	TRUE
pit roll	11	Place_cup	p7 p6 -> p9	TRUE
pit roll	11	Place_roll	p8 p9 -> p10	TRUE
pit roll	11	Place_embers	p10 -> p11	TRUE
pit roll	11	Cool_pit	p11 -> p12	TRUE
pit roll	11	Dig_roll_and_cup	p12 -> p13	TRUE
pit roll	11	Collect	p13 -> p14	TRUE
pit roll	11	Store	p14 -> p15	TRUE
pit roll	12	Preparations	p1 -> p2 p3 p4	TRUE
pit roll	12	Make_cup	p3 -> p6	TRUE
pit roll	12	Make_roll	p2 -> p8	TRUE
pit roll	12	Clean_soil	p4 -> p5	TRUE
pit roll	12	Dig_pit	p5 -> p7	TRUE
pit roll	12	Place_cup	p7 p6 -> p9	TRUE
pit roll	12	Place_roll	p8 p9 -> p10	TRUE
pit roll	12	Place_embers	p10 -> p11	TRUE
pit roll	12	Cool_pit	p11 -> p12	TRUE
pit roll	12	Dig_roll_and_cup	p12 -> p13	TRUE
pit roll	12	Collect	p13 -> p14	TRUE
pit roll	12	Store	p14 -> p15	TRUE
pit roll	13	Preparations	p1 -> p2 p3 p4	TRUE
pit roll	13	Clean_soil	p4 -> p5	TRUE
pit roll	13	Make_roll	p2 -> p8	TRUE
pit roll	13	Dig_pit	p5 -> p7	TRUE
pit roll	13	Make_cup	p3 -> p6	TRUE
pit roll	13	Place_cup	p7 p6 -> p9	TRUE
pit roll	13	Place_roll	p8 p9 -> p10	TRUE
pit roll	13	Place_embers	p10 -> p11	TRUE
pit roll	13	Cool_pit	p11 -> p12	TRUE
pit roll	13	Dig_roll_and_cup	p12 -> p13	TRUE
pit roll	13	Collect	p13 -> p14	TRUE
pit roll	13	Store	p14 -> p15	TRUE
pit roll	14	Preparations	p1 -> p2 p3 p4	TRUE
pit roll	14	Make_roll	p2 -> p8	TRUE
pit roll	14	Make_cup	p3 -> p6	TRUE
pit roll	14	Clean_soil	p4 -> p5	TRUE
pit roll	14	Dig_pit	p5 -> p7	TRUE
pit roll	14	Place_cup	p7 p6 -> p9	TRUE
pit roll	14	Place_roll	p8 p9 -> p10	TRUE
pit roll	14	Place_embers	p10 -> p11	TRUE
pit roll	14	Cool_pit	p11 -> p12	TRUE
pit roll	14	Dig_roll_and_cup	p12 -> p13	TRUE
pit roll	14	Collect	p13 -> p14	TRUE
pit roll	14	Reheat_roll	p14 -> p13	TRUE
pit roll	14	Collect	p13 -> p14	TRUE
pit roll	14	Reheat_roll	p14 -> p13	TRUE
pit roll	14	Collect	p13 -> p14	TRUE
pit roll	14	Store	p14 -> p15	TRUE
pit roll	15	Preparations	p1 -> p2 p3 p4	TRUE
pit roll	15	Clean_soil	p4 -> p5	TRUE
pit roll	15	Make_roll	p2 -> p8	TRUE
pit roll	15	Dig_pit	p5 -> p7	TRUE
pit roll	15	Make_cup	p3 -> p6	TRUE
pit roll	15	Place_cup	p7 p6 -> p9	TRUE
pit roll	15	Place_roll	p8 p9 -> p10	TRUE
pit roll	15	Place_embers	p10 -> p11	TRUE
pit roll	15	Fan_embers	p11 -> p11	TRUE
pit roll	15	Fan_embers	p11 -> p11	TRUE
pit roll	15	Fan_embers	p11 -> p11	TRUE
pit roll	15	Fan_embers	p11 -> p11	TRUE
pit roll	15	Fan_embers	p11 -> p11	TRUE
pit roll	15	Fan_embers	p11 -> p11	TRUE
pit roll	15	Cool_pit	p11 -> p12	TRUE
pit roll	15	Dig_roll_and_cup	p12 -> p13	TRUE
pit roll	15	Collect	p13 -> p14	TRUE
pit roll	15	Reheat_roll	p14 -> p13	TRUE
pit roll	15	Collect	p13 -> p14	TRUE
pit roll	15	Reheat_roll	p14 -> p13	TRUE
pit roll	15	Collect	p13 -> p14	TRUE
pit roll	15	Reheat_roll	p14 -> p13	TRUE
pit roll	15	Collect	p13 -> p14	TRUE
pit roll	15	Store	p14 -> p15	TRUE
pit roll	16	Preparations	p1 -> p2 p3 p4	TRUE
pit roll	16	Clean_soil	p4 -> p5	TRUE
pit roll	16	Dig_pit	p5 -> p7	TRUE
pit roll	16	Make_cup	p3 -> p6	TRUE
pit roll	16	Place_cup	p7 p6 -> p9	TRUE
pit roll	16	Make_roll	p2 -> p8	TRUE
pit roll	16	Place_roll	p8 p9 -> p10	TRUE
pit roll	16	Place_embers	p10 -> p11	TRUE
pit roll	16	Fan_embers	p11 -> p11	TRUE
pit roll	16	Cool_pit	p11 -> p12	TRUE
pit roll	16	Dig_roll_and_cup	p12 -> p13	TRUE
pit roll	16	Collect	p13 -> p14	TRUE
pit roll	16	Store	p14 -> p15	TRUE
pit roll	17	Preparations	p1 -> p2 p3 p4	TRUE
pit roll	17	Clean_soil	p4 -> p5	TRUE
pit roll	17	Make_roll	p2 -> p8	TRUE
pit roll	17	Dig_pit	p5 -> p7	TRUE
pit roll	17	Make_cup	p3 -> p6	TRUE
pit roll	17	Place_cup	p7 p6 -> p9	TRUE
pit roll	17	Place_roll	p8 p9 -> p10	TRUE
pit roll	17	Place_embers	p10 -> p11	TRUE
pit roll	17	Fan_embers	p11 -> p11	TRUE
pit roll	17	Fan_embers	p11 -> p11	TRUE
pit roll	17	Fan_embers	p11 -> p11	TRUE
pit roll	17	Cool_pit	p11 -> p12	TRUE
pit roll	17	Dig_roll_and_cup	p12 -> p13	TRUE
pit roll	17	Collect	p13 -> p14	TRUE
pit roll	17	Reheat_roll	p14 -> p13	TRUE
pit roll	17	Collect	p13 -> p14	TRUE
pit roll	17	Store	p14 -> p15	TRUE
pit roll	18	Preparations	p1 -> p2 p3 p4	TRUE
pit roll	18	Clean_soil	p4 -> p5	TRUE
pit roll	18	Dig_pit	p5 -> p7	TRUE
pit roll	18	Make_cup	p3 -> p6	TRUE
pit roll	18	Place_cup	p7 p6 -> p9	TRUE
pit roll	18	Make_roll	p2 -> p8	TRUE
pit roll	18	Place_roll	p8 p9 -> p10	TRUE
pit roll	18	Place_embers	p10 -> p11	TRUE
pit roll	18	Fan_embers	p11 -> p11	TRUE
pit roll	18	Cool_pit	p11 -> p12	TRUE
pit roll	18	Dig_roll_and_cup	p12 -> p13	TRUE
pit roll	18	Collect	p13 -> p14	TRUE
pit roll	18	Store	p14 -> p15	TRUE
pit roll	19	Preparations	p1 -> p2 p3 p4	TRUE
pit roll	19	Clean_soil	p4 -> p5	TRUE
pit roll	19	Make_roll	p2 -> p8	TRUE
pit roll	19	Make_cup	p3 -> p6	TRUE
pit roll	19	Dig_pit	p5 -> p7	TRUE
pit roll	19	Place_cup	p7 p6 -> p9	TRUE
pit roll	19	Place_roll	p8 p9 -> p10	TRUE
pit roll	19	Place_embers	p10 -> p11	TRUE
pit roll	19	Cool_pit	p11 -> p12	TRUE
pit roll	19	Dig_roll_and_cup	p12 -> p13	TRUE
pit roll	19	Collect	p13 -> p14	TRUE
pit roll	19	Reheat_roll	p14 -> p13	TRUE
pit roll	19	Collect	p13 -> p14	TRUE
pit roll	19	Store	p14 -> p15	TRUE
pit roll	20	Preparations	p1 -> p2 p3 p4	TRUE
pit roll	20	Make_cup	p3 -> p6	TRUE
pit roll	20	Make_roll	p2 -> p8	TRUE
pit roll	20	Clean_soil	p4 -> p5	TRUE
pit roll	20	Dig_pit	p5 -> p7	TRUE
pit roll	20	Place_cup	p7 p6 -> p9	TRUE
pit roll	20	Place_roll	p8 p9 -> p10	TRUE
pit roll	20	Place_embers	p10 -> p11	TRUE
pit roll	20	Cool_pit	p11 -> p12	TRUE
pit roll	20	Dig_roll_and_cup	p12 -> p13	TRUE
pit roll	20	Collect	p13 -> p14	TRUE
pit roll	20	Store	p14 -> p15	TRUE
pit roll	21	Preparations	p1 -> p2 p3 p4	TRUE
pit roll	21	Make_cup	p3 -> p6	TRUE
pit roll	21	Make_roll	p2 -> p8	TRUE
pit roll	21	Clean_soil	p4 -> p5	TRUE
pit roll	21	Dig_pit	p5 -> p7	TRUE
pit roll	21	Place_cup	p7 p6 -> p9	TRUE
pit roll	21	Place_roll	p8 p9 -> p10	TRUE
pit roll	21	Place_embers	p10 -> p11	TRUE
pit roll	21	Cool_pit	p11 -> p12	TRUE
pit roll	21	Dig_roll_and_cup	p12 -> p13	TRUE
pit roll	21	Collect	p13 -> p14	TRUE
pit roll	21	Store	p14 -> p15	TRUE
pit roll	22	Preparations	p1 -> p2 p3 p4	TRUE
pit roll	22	Make_cup	p3 -> p6	TRUE
pit roll	22	Make_roll	p2 -> p8	TRUE
pit roll	22	Clean_soil	p4 -> p5	TRUE
pit roll	22	Dig_pit	p5 -> p7	TRUE
pit roll	22	Place_cup	p7 p6 -> p9	TRUE
pit roll	22	Place_roll	p8 p9 -> p10	TRUE
pit roll	22	Place_embers	p10 -> p11	TRUE
pit roll	22	Cool_pit	p11 -> p12	TRUE
pit roll	22	Dig_roll_and_cup	p12 -> p13	TRUE
pit roll	22	Collect	p13 -> p14	TRUE
pit roll	22	Store	p14 -> p15	TRUE
pit roll	23	Preparations	p1 -> p2 p3 p4	TRUE
pit roll	23	Make_roll	p2 -> p8	TRUE
pit roll	23	Clean_soil	p4 -> p5	TRUE
pit roll	23	Dig_pit	p5 -> p7	TRUE
pit roll	23	Make_cup	p3 -> p6	TRUE
pit roll	23	Place_cup	p7 p6 -> p9	TRUE
pit roll	23	Place_roll	p8 p9 -> p10	TRUE
pit roll	23	Place_embers	p10 -> p11	TRUE
pit roll	23	Cool_pit	p11 -> p12	TRUE
pit roll	23	Dig_roll_and_cup	p12 -> p13	TRUE
pit roll	23	Collect	p13 -> p14	TRUE
pit roll	23	Store	p14 -> p15	TRUE
pit roll	24	Preparations	p1 -> p2 p3 p4	TRUE
pit roll	24	Make_cup	p3 -> p6	TRUE
pit roll	24	Clean_soil	p4 -> p5	TRUE
pit roll	24	Make_roll	p2 -> p8	TRUE
pit roll	24	Dig_pit	p5 -> p7	TRUE
pit roll	24	Place_cup	p7 p6 -> p9	TRUE
pit roll	24	Place_roll	p8 p9 -> p10	TRUE
pit roll	24	Place_embers	p10 -> p11	TRUE
pit roll	24	Fan_embers	p11 -> p11	TRUE
pit roll	24	Fan_embers	p11 -> p11	TRUE
pit roll	24	Fan_embers	p11 -> p11	TRUE
pit roll	24	Cool_pit	p11 -> p12	TRUE
pit roll	24	Dig_roll_and_cup	p12 -> p13	TRUE
pit roll	24	Collect	p13 -> p14	TRUE
pit roll	24	Reheat_roll	p14 -> p13	TRUE
pit roll	24	Collect	p13 -> p14	TRUE
pit roll	24	Reheat_roll	p14 -> p13	TRUE
pit roll	24	Collect	p13 -> p14	TRUE
pit roll	24	Reheat_roll	p14 -> p13	TRUE
pit roll	24	Collect	p13 -> p14	TRUE
pit roll	24	Store	p14 -> p15	TRUE
pit roll	25	Preparations	p1 -> p2 p3 p4	TRUE
pit roll	25	Make_roll	p2 -> p8	TRUE
pit roll	25	Clean_soil	p4 -> p5	TRUE
pit roll	25	Dig_pit	p5 -> p7	TRUE
pit roll	25	Make_cup	p3 -> p6	TRUE
pit roll	25	Place_cup	p7 p6 -> p9	TRUE
pit roll	25	Place_roll	p8 p9 -> p10	TRUE
pit roll	25	Place_embers	p10 -> p11	TRUE
pit roll	25	Cool_pit	p11 -> p12	TRUE
pit roll	25	Dig_roll_and_cup	p12 -> p13	TRUE
pit roll	25	Collect	p13 -> p14	TRUE
pit roll	25	Reheat_roll	p14 -> p13	TRUE
pit roll	25	Collect	p13 -> p14	TRUE
pit roll	25	Store	p14 -> p15	TRUE
pit roll	26	Preparations	p1 -> p2 p3 p4	TRUE
pit roll	26	Make_roll	p2 -> p8	TRUE
pit roll	26	Make_cup	p3 -> p6	TRUE
pit roll	26	Clean_soil	p4 -> p5	TRUE
pit roll	26	Dig_pit	p5 -> p7	TRUE
pit roll	26	Place_cup	p7 p6 -> p9	TRUE
pit roll	26	Place_roll	p8 p9 -> p10	TRUE
pit roll	26	Place_embers	p10 -> p11	TRUE
pit roll	26	Cool_pit	p11 -> p12	TRUE
pit roll	26	Dig_roll_and_cup	p12 -> p13	TRUE
pit roll	26	Collect	p13 -> p14	TRUE
pit roll	26	Store	p14 -> p15	TRUE
pit roll	27	Preparations	p1 -> p2 p3 p4	TRUE
pit roll	27	Make_cup	p3 -> p6	TRUE
pit roll	27	Clean_soil	p4 -> p5	TRUE
pit roll	27	Make_roll	p2 -> p8	TRUE
pit roll	27	Dig_pit	p5 -> p7	TRUE
pit roll	27	Place_cup	p7 p6 -> p9	TRUE
pit roll	27	Place_roll	p8 p9 -> p10	TRUE
pit roll	27	Place_embers	p10 -> p11	TRUE
pit roll	27	Fan_embers	p11 -> p11	TRUE
pit roll	27	Cool_pit	p11 -> p12	TRUE
pit roll	27	Dig_roll_and_cup	p12 -> p13	TRUE
pit roll	27	Collect	p13 -> p14	TRUE
pit roll	27	Reheat_roll	p14 -> p13	TRUE
pit roll	27	Collect	p13 -> p14	TRUE
pit roll	27	Store	p14 -> p15	TRUE
pit roll	28	Preparations	p1 -> p2 p3 p4	TRUE
pit roll	28	Make_cup	p3 -> p6	TRUE
pit roll	28	Clean_soil	p4 -> p5	TRUE
pit roll	28	Make_roll	p2 -> p8	TRUE
pit roll	28	Dig_pit	p5 -> p7	TRUE
pit roll	28	Place_cup	p7 p6 -> p9	TRUE
pit roll	28	Place_roll	p8 p9 -> p10	TRUE
pit roll	28	Place_embers	p10 -> p11	TRUE
pit roll	28	Cool_pit	p11 -> p12	TRUE
pit roll	28	Dig_roll_and_cup	p12 -> p13	TRUE
pit roll	28	Collect	p13 -> p14	TRUE
pit roll	28	Store	p14 -> p15	TRUE
pit roll	29	Preparations	p1 -> p2 p3 p4	TRUE
pit roll	29	Make_roll	p2 -> p8	TRUE
pit roll	29	Make_cup	p3 -> p6	TRUE
pit roll	29	Clean_soil	p4 -> p5	TRUE
pit roll	29	Dig_pit	p5 -> p7	TRUE
pit roll	29	Place_cup	p7 p6 -> p9	TRUE
pit roll	29	Place_roll	p8 p9 -> p10	TRUE
pit roll	29	Place_embers	p10 -> p11	TRUE
pit roll	29	Fan_embers	p11 -> p11	TRUE
pit roll	29	Fan_embers	p11 -> p11	TRUE
pit roll	29	Cool_pit	p11 -> p12	TRUE
pit roll	29	Dig_roll_and_cup	p12 -> p13	TRUE
pit roll	29	Collect	p13 -> p14	TRUE
pit roll	29	Store	p14 -> p15	TRUE
pit roll	30	Preparations	p1 -> p2 p3 p4	TRUE
pit roll	30	Make_roll	p2 -> p8	TRUE
pit roll	30	Clean_soil	p4 -> p5	TRUE
pit roll	30	Make_cup	p3 -> p6	TRUE
pit roll	30	Dig_pit	p5 -> p7	TRUE
pit roll	30	Place_cup	p7 p6 -> p9	TRUE
pit roll	30	Place_roll	p8 p9 -> p10	TRUE
pit roll	30	Place_embers	p10 -> p11	TRUE
pit roll	30	Cool_pit	p11 -> p12	TRUE
pit roll	30	Dig_roll_and_cup	p12 -> p13	TRUE
pit roll	30	Collect	p13 -> p14	TRUE
pit roll	30	Store	p14 -> p15	TRUE
pit roll	31	Preparations	p1 -> p2 p3 p4	TRUE
pit roll	31	Clean_soil	p4 -> p5	TRUE
pit roll	31	Dig_pit	p5 -> p7	TRUE
pit roll	31	Make_roll	p2 -> p8	TRUE
pit roll	31	Make_cup	p3 -> p6	TRUE
pit roll	31	Place_cup	p7 p6 -> p9	TRUE
pit roll	31	Place_roll	p8 p9 -> p10	TRUE
pit roll	31	Place_embers	p10 -> p11	TRUE
pit roll	31	Cool_pit	p11 -> p12	TRUE
pit roll	31	Dig_roll_and_cup	p12 -> p13	TRUE
pit roll	31	Collect	p13 -> p14	TRUE
pit roll	31	Reheat_roll	p14 -> p13	TRUE
pit roll	31	Collect	p13 -> p14	TRUE
pit roll	31	Store	p14 -> p15	TRUE
pit roll	32	Preparations	p1 -> p2 p3 p4	TRUE
pit roll	32	Clean_soil	p4 -> p5	TRUE
pit roll	32	Make_cup	p3 -> p6	TRUE
pit roll	32	Make_roll	p2 -> p8	TRUE
pit roll	32	Dig_pit	p5 -> p7	TRUE
pit roll	32	Place_cup	p7 p6 -> p9	TRUE
pit roll	32	Place_roll	p8 p9 -> p10	TRUE
pit roll	32	Place_embers	p10 -> p11	TRUE
pit roll	32	Fan_embers	p11 -> p11	TRUE
pit roll	32	Cool_pit	p11 -> p12	TRUE
pit roll	32	Dig_roll_and_cup	p12 -> p13	TRUE
pit roll	32	Collect	p13 -> p14	TRUE
pit roll	32	Store	p14 -> p15	TRUE
pit roll	33	Preparations	p1 -> p2 p3 p4	TRUE
pit roll	33	Make_roll	p2 -> p8	TRUE
pit roll	33	Make_cup	p3 -> p6	TRUE
pit roll	33	Clean_soil	p4 -> p5	TRUE
pit roll	33	Dig_pit	p5 -> p7	TRUE
pit roll	33	Place_cup	p7 p6 -> p9	TRUE
pit roll	33	Place_roll	p8 p9 -> p10	TRUE
pit roll	33	Place_embers	p10 -> p11	TRUE
pit roll	33	Cool_pit	p11 -> p12	TRUE
pit roll	33	Dig_roll_and_cup	p12 -> p13	TRUE
pit roll	33	Collect	p13 -> p14	TRUE
pit roll	33	Reheat_roll	p14 -> p13	TRUE
pit roll	33	Collect	p13 -> p14	TRUE
pit roll	33	Store	p14 -> p15	TRUE
pit roll	34	Preparations	p1 -> p2 p3 p4	TRUE
pit roll	34	Make_roll	p2 -> p8	TRUE
pit roll	34	Make_cup	p3 -> p6	TRUE
pit roll	34	Clean_soil	p4 -> p5	TRUE
pit roll	34	Dig_pit	p5 -> p7	TRUE
pit roll	34	Place_cup	p7 p6 -> p9	TRUE
pit roll	34	Place_roll	p8 p9 -> p10	TRUE
pit roll	34	Place_embers	p10 -> p11	TRUE
pit roll	34	Cool_pit	p11 -> p12	TRUE
pit roll	34	Dig_roll_and_cup	p12 -> p13	TRUE
pit roll	34	Collect	p13 -> p14	TRUE
pit roll	34	Reheat_roll	p14 -> p13	TRUE
pit roll	34	Collect	p13 -> p14	TRUE
pit roll	34	Store	p14 -> p15	TRUE
pit roll	35	Preparations	p1 -> p2 p3 p4	TRUE
pit roll	35	Make_cup	p3 -> p6	TRUE
pit roll	35	Make_roll	p2 -> p8	TRUE
pit roll	35	Clean_soil	p4 -> p5	TRUE
pit roll	35	Dig_pit	p5 -> p7	TRUE
pit roll	35	Place_cup	p7 p6 -> p9	TRUE
pit roll	35	Place_roll	p8 p9 -> p10	TRUE
pit roll	35	Place_embers	p10 -> p11	TRUE
pit roll	35	Fan_embers	p11 -> p11	TRUE
pit roll	35	Cool_pit	p11 -> p12	TRUE
pit roll	35	Dig_roll_and_cup	p12 -> p13	TRUE
pit roll	35	Collect	p13 -> p14	TRUE
pit roll	35	Store	p14 -> p15	TRUE
pit roll	36	Preparations	p1 -> p2 p3 p4	TRUE
pit roll	36	Clean_soil	p4 -> p5	TRUE
pit roll	36	Make_roll	p2 -> p8	TRUE
pit roll	36	Dig_pit	p5 -> p7	TRUE
pit roll	36	Make_cup	p3 -> p6	TRUE
pit roll	36	Place_cup	p7 p6 -> p9	TRUE
pit roll	36	Place_roll	p8 p9 -> p10	TRUE
pit roll	36	Place_embers	p10 -> p11	TRUE
pit roll	36	Cool_pit	p11 -> p12	TRUE
pit roll	36	Dig_roll_and_cup	p12 -> p13	TRUE
pit roll	36	Collect	p13 -> p14	TRUE
pit roll	36	Reheat_roll	p14 -> p13	TRUE
pit roll	36	Collect	p13 -> p14	TRUE
pit roll	36	Store	p14 -> p15	TRUE
pit roll	37	Preparations	p1 -> p2 p3 p4	TRUE
pit roll	37	Make_roll	p2 -> p8	TRUE
pit roll	37	Make_cup	p3 -> p6	TRUE
pit roll	37	Clean_soil	p4 -> p5	TRUE
pit roll	37	Dig_pit	p5 -> p7	TRUE
pit roll	37	Place_cup	p7 p6 -> p9	TRUE
pit roll	37	Place_roll	p8 p9 -> p10	TRUE
pit roll	37	Place_embers	p10 -> p11	TRUE
pit roll	37	Fan_embers	p11 -> p11	TRUE
pit roll	37	Cool_pit	p11 -> p12	TRUE
pit roll	37	Dig_roll_and_cup	p12 -> p13	TRUE
pit roll	37	Collect	p13 -> p14	TRUE
pit roll	37	Reheat_roll	p14 -> p13	TRUE
pit roll	37	Collect	p13 -> p14	TRUE
pit roll	37	Reheat_roll	p14 -> p13	TRUE
pit roll	37	Collect	p13 -> p14	TRUE
pit roll	37	Store	p14 -> p15	TRUE
pit roll	38	Preparations	p1 -> p2 p3 p4	TRUE
pit roll	38	Make_cup	p3 -> p6	TRUE
pit roll	38	Make_roll	p2 -> p8	TRUE
pit roll	38	Clean_soil	p4 -> p5	TRUE
pit roll	38	Dig_pit	p5 -> p7	TRUE
pit roll	38	Place_cup	p7 p6 -> p9	TRUE
pit roll	38	Place_roll	p8 p9 -> p10	TRUE
pit roll	38	Place_embers	p10 -> p11	TRUE
pit roll	38	Fan_embers	p11 -> p11	TRUE
pit roll	38	Cool_pit	p11 -> p12	TRUE
pit roll	38	Dig_roll_and_cup	p12 -> p13	TRUE
pit roll	38	Collect	p13 -> p14	TRUE
pit roll	38	Reheat_roll	p14 -> p13	TRUE
pit roll	38	Collect	p13 -> p14	TRUE
pit roll	38	Reheat_roll	p14 -> p13	TRUE
pit roll	38	Collect	p13 -> p14	TRUE
pit roll	38	Reheat_roll	p14 -> p13	TRUE
pit roll	38	Collect	p13 -> p14	TRUE
pit roll	38	Reheat_roll	p14 -> p13	TRUE
pit roll	38	Collect	p13 -> p14	TRUE
pit roll	38	Store	p14 -> p15	TRUE
pit roll	39	Preparations	p1 -> p2 p3 p4	TRUE
pit roll	39	Make_roll	p2 -> p8	TRUE
pit roll	39	Clean_soil	p4 -> p5	TRUE
pit roll	39	Make_cup	p3 -> p6	TRUE
pit roll	39	Dig_pit	p5 -> p7	TRUE
pit roll	39	Place_cup	p7 p6 -> p9	TRUE
pit roll	39	Place_roll	p8 p9 -> p10	TRUE
pit roll	39	Place_embers	p10 -> p11	TRUE
pit roll	39	Cool_pit	p11 -> p12	TRUE
pit roll	39	Dig_roll_and_cup	p12 -> p13	TRUE
pit roll	39	Collect	p13 -> p14	TRUE
pit roll	39	Store	p14 -> p15	TRUE
pit roll	40	Preparations	p1 -> p2 p3 p4	TRUE
pit roll	40	Clean_soil	p4 -> p5	TRUE
pit roll	40	Make_roll	p2 -> p8	TRUE
pit roll	40	Make_cup	p3 -> p6	TRUE
pit roll	40	Dig_pit	p5 -> p7	TRUE
pit roll	40	Place_cup	p7 p6 -> p9	TRUE
pit roll	40	Place_roll	p8 p9 -> p10	TRUE
pit roll	40	Place_embers	p10 -> p11	TRUE
pit roll	40	Fan_embers	p11 -> p11	TRUE
pit roll	40	Cool_pit	p11 -> p12	TRUE
pit roll	40	Dig_roll_and_cup	p12 -> p13	TRUE
pit roll	40	Collect	p13 -> p14	TRUE
pit roll	40	Reheat_roll	p14 -> p13	TRUE
pit roll	40	Collect	p13 -> p14	TRUE
pit roll	40	Store	p14 -> p15	TRUE
pit roll	41	Preparations	p1 -> p2 p3 p4	TRUE
pit roll	41	Make_cup	p3 -> p6	TRUE
pit roll	41	Clean_soil	p4 -> p5	TRUE
pit roll	41	Make_roll	p2 -> p8	TRUE
pit roll	41	Dig_pit	p5 -> p7	TRUE
pit roll	41	Place_cup	p7 p6 -> p9	TRUE
pit roll	41	Place_roll	p8 p9 -> p10	TRUE
pit roll	41	Place_embers	p10 -> p11	TRUE
pit roll	41	Cool_pit	p11 -> p12	TRUE
pit roll	41	Dig_roll_and_cup	p12 -> p13	TRUE
pit roll	41	Collect	p13 -> p14	TRUE
pit roll	41	Reheat_roll	p14 -> p13	TRUE
pit roll	41	Collect	p13 -> p14	TRUE
pit roll	41	Reheat_roll	p14 -> p13	TRUE
pit roll	41	Collect	p13 -> p14	TRUE
pit roll	41	Reheat_roll	p14 -> p13	TRUE
pit roll	41	Collect	p13 -> p14	TRUE
pit roll	41	Reheat_roll	p14 -> p13	TRUE
pit roll	41	Collect	p13 -> p14	TRUE
pit roll	41	Store	p14 -> p15	TRUE
pit roll	42	Preparations	p1 -> p2 p3 p4	TRUE
pit roll	42	Make_cup	p3 -> p6	TRUE
pit roll	42	Clean_soil	p4 -> p5	TRUE
pit roll	42	Make_roll	p2 -> p8	TRUE
pit roll	42	Dig_pit	p5 -> p7	TRUE
pit roll	42	Place_cup	p7 p6 -> p9	TRUE
pit roll	42	Place_roll	p8 p9 -> p10	TRUE
pit roll	42	Place_embers	p10 -> p11	TRUE
pit roll	42	Cool_pit	p11 -> p12	TRUE
pit roll	42	Dig_roll_and_cup	p12 -> p13	TRUE
pit roll	42	Collect	p13 -> p14	TRUE
pit roll	42	Reheat_roll	p14 -> p13	TRUE
pit roll	42	Collect	p13 -> p14	TRUE
pit roll	42	Reheat_roll	p14 -> p13	TRUE
pit roll	42	Collect	p13 -> p14	TRUE
pit roll	42	Store	p14 -> p15	TRUE
pit roll	43	Preparations	p1 -> p2 p3 p4	TRUE
pit roll	43	Make_cup	p3 -> p6	TRUE
pit roll	43	Clean_soil	p4 -> p5	TRUE
pit roll	43	Make_roll	p2 -> p8	TRUE
pit roll	43	Dig_pit	p5 -> p7	TRUE
pit roll	43	Place_cup	p7 p6 -> p9	TRUE
pit roll	43	Place_roll	p8 p9 -> p10	TRUE
pit roll	43	Place_embers	p10 -> p11	TRUE
pit roll	43	Cool_pit	p11 -> p12	TRUE
pit roll	43	Dig_roll_and_cup	p12 -> p13	TRUE
pit roll	43	Collect	p13 -> p14	TRUE
pit roll	43	Store	p14 -> p15	TRUE
pit roll	44	Preparations	p1 -> p2 p3 p4	TRUE
pit roll	44	Make_cup	p3 -> p6	TRUE
pit roll	44	Clean_soil	p4 -> p5	TRUE
pit roll	44	Make_roll	p2 -> p8	TRUE
pit roll	44	Dig_pit	p5 -> p7	TRUE
pit roll	44	Place_cup	p7 p6 -> p9	TRUE
pit roll	44	Place_roll	p8 p9 -> p10	TRUE
pit roll	44	Place_embers	p10 -> p11	TRUE
pit roll	44	Cool_pit	p11 -> p12	TRUE
pit roll	44	Dig_roll_and_cup	p12 -> p13	TRUE
pit roll	44	Collect	p13 -> p14	TRUE
pit roll	44	Store	p14 -> p15	TRUE
pit roll	45	Preparations	p1 -> p2 p3 p4	TRUE
pit roll	45	Make_cup	p3 -> p6	TRUE
pit roll	45	Make_roll	p2 -> p8	TRUE
pit roll	45	Clean_soil	p4 -> p5	TRUE
pit roll	45	Dig_pit	p5 -> p7	TRUE
pit roll	45	Place_cup	p7 p6 -> p9	TRUE
pit roll	45	Place_roll	p8 p9 -> p10	TRUE
pit roll	45	Place_embers	p10 -> p11	TRUE
pit roll	45	Fan_embers	p11 -> p11	TRUE
pit roll	45	Fan_embers	p11 -> p11	TRUE
pit roll	45	Cool_pit	p11 -> p12	TRUE
pit roll	45	Dig_roll_and_cup	p12 -> p13	TRUE
pit roll	45	Collect	p13 -> p14	TRUE
pit roll	45	Reheat_roll	p14 -> p13	TRUE
pit roll	45	Collect	p13 -> p14	TRUE
pit roll	45	Store	p14 -> p15	TRUE
pit roll	46	Preparations	p1 -> p2 p3 p4	TRUE
pit roll	46	Make_roll	p2 -> p8	TRUE
pit roll	46	Clean_soil	p4 -> p5	TRUE
pit roll	46	Dig_pit	p5 -> p7	TRUE
pit roll	46	Make_cup	p3 -> p6	TRUE
pit roll	46	Place_cup	p7 p6 -> p9	TRUE
pit roll	46	Place_roll	p8 p9 -> p10	TRUE
pit roll	46	Place_embers	p10 -> p11	TRUE
pit roll	46	Fan_embers	p11 -> p11	TRUE
pit roll	46	Cool_pit	p11 -> p12	TRUE
pit roll	46	Dig_roll_and_cup	p12 -> p13	TRUE
pit roll	46	Collect	p13 -> p14	TRUE
pit roll	46	Reheat_roll	p14 -> p13	TRUE
pit roll	46	Collect	p13 -> p14	TRUE
pit roll	46	Store	p14 -> p15	TRUE
pit roll	47	Preparations	p1 -> p2 p3 p4	TRUE
pit roll	47	Make_roll	p2 -> p8	TRUE
pit roll	47	Make_cup	p3 -> p6	TRUE
pit roll	47	Clean_soil	p4 -> p5	TRUE
pit roll	47	Dig_pit	p5 -> p7	TRUE
pit roll	47	Place_cup	p7 p6 -> p9	TRUE
pit roll	47	Place_roll	p8 p9 -> p10	TRUE
pit roll	47	Place_embers	p10 -> p11	TRUE
pit roll	47	Fan_embers	p11 -> p11	TRUE
pit roll	47	Fan_embers	p11 -> p11	TRUE
pit roll	47	Cool_pit	p11 -> p12	TRUE
pit roll	47	Dig_roll_and_cup	p12 -> p13	TRUE
pit roll	47	Collect	p13 -> p14	TRUE
pit roll	47	Reheat_roll	p14 -> p13	TRUE
pit roll	47	Collect	p13 -> p14	TRUE
pit roll	47	Reheat_roll	p14 -> p13	TRUE
pit roll	47	Collect	p13 -> p14	TRUE
pit roll	47	Store	p14 -> p15	TRUE
pit roll	48	Preparations	p1 -> p2 p3 p4	TRUE
pit roll	48	Clean_soil	p4 -> p5	TRUE
pit roll	48	Make_cup	p3 -> p6	TRUE
pit roll	48	Make_roll	p2 -> p8	TRUE
pit roll	48	Dig_pit	p5 -> p7	TRUE
pit roll	48	Place_cup	p7 p6 -> p9	TRUE
pit roll	48	Place_roll	p8 p9 -> p10	TRUE
pit roll	48	Place_embers	p10 -> p11	TRUE
pit roll	48	Fan_embers	p11 -> p11	TRUE
pit roll	48	Cool_pit	p11 -> p12	TRUE
pit roll	48	Dig_roll_and_cup	p12 -> p13	TRUE
pit roll	48	Collect	p13 -> p14	TRUE
pit roll	48	Store	p14 -> p15	TRUE
pit roll	49	Preparations	p1 -> p2 p3 p4	TRUE
pit roll	49	Clean_soil	p4 -> p5	TRUE
pit roll	49	Dig_pit	p5 -> p7	TRUE
pit roll	49	Make_roll	p2 -> p8	TRUE
pit roll	49	Make_cup	p3 -> p6	TRUE
pit roll	49	Place_cup	p7 p6 -> p9	TRUE
pit roll	49	Place_roll	p8 p9 -> p10	TRUE
pit roll	49	Place_embers	p10 -> p11	TRUE
pit roll	49	Fan_embers	p11 -> p11	TRUE
pit roll	49	Fan_embers	p11 -> p11	TRUE
pit roll	49	Fan_embers	p11 -> p11	TRUE
pit roll	49	Cool_pit	p11 -> p12	TRUE
pit roll	49	Dig_roll_and_cup	p12 -> p13	TRUE
pit roll	49	Collect	p13 -> p14	TRUE
pit roll	49	Reheat_roll	p14 -> p13	TRUE
pit roll	49	Collect	p13 -> p14	TRUE
pit roll	49	Reheat_roll	p14 -> p13	TRUE
pit roll	49	Collect	p13 -> p14	TRUE
pit roll	49	Store	p14 -> p15	TRUE
pit roll	50	Preparations	p1 -> p2 p3 p4	TRUE
pit roll	50	Make_cup	p3 -> p6	TRUE
pit roll	50	Clean_soil	p4 -> p5	TRUE
pit roll	50	Dig_pit	p5 -> p7	TRUE
pit roll	50	Make_roll	p2 -> p8	TRUE
pit roll	50	Place_cup	p7 p6 -> p9	TRUE
pit roll	50	Place_roll	p8 p9 -> p10	TRUE
pit roll	50	Place_embers	p10 -> p11	TRUE
pit roll	50	Fan_embers	p11 -> p11	TRUE
pit roll	50	Fan_embers	p11 -> p11	TRUE
pit roll	50	Cool_pit	p11 -> p12	TRUE
pit roll	50	Dig_roll_and_cup	p12 -> p13	TRUE
pit roll	50	Collect	p13 -> p14	TRUE
pit roll	50	Store	p14 -> p15	TRUE
pit roll	51	Preparations	p1 -> p2 p3 p4	TRUE
pit roll	51	Make_cup	p3 -> p6	TRUE
pit roll	51	Make_roll	p2 -> p8	TRUE
pit roll	51	Clean_soil	p4 -> p5	TRUE
pit roll	51	Dig_pit	p5 -> p7	TRUE
pit roll	51	Place_cup	p7 p6 -> p9	TRUE
pit roll	51	Place_roll	p8 p9 -> p10	TRUE
pit roll	51	Place_embers	p10 -> p11	TRUE
pit roll	51	Fan_embers	p11 -> p11	TRUE
pit roll	51	Fan_embers	p11 -> p11	TRUE
pit roll	51	Cool_pit	p11 -> p12	TRUE
pit roll	51	Dig_roll_and_cup	p12 -> p13	TRUE
pit roll	51	Collect	p13 -> p14	TRUE
pit roll	51	Reheat_roll	p14 -> p13	TRUE
pit roll	51	Collect	p13 -> p14	TRUE
pit roll	51	Reheat_roll	p14 -> p13	TRUE
pit roll	51	Collect	p13 -> p14	TRUE
pit roll	51	Reheat_roll	p14 -> p13	TRUE
pit roll	51	Collect	p13 -> p14	TRUE
pit roll	51	Reheat_roll	p14 -> p13	TRUE
pit roll	51	Collect	p13 -> p14	TRUE
pit roll	51	Reheat_roll	p14 -> p13	TRUE
pit roll	51	Collect	p13 -> p14	TRUE
pit roll	51	Store	p14 -> p15	TRUE
pit roll	52	Preparations	p1 -> p2 p3 p4	TRUE
pit roll	52	Make_cup	p3 -> p6	TRUE
pit roll	52	Clean_soil	p4 -> p5	TRUE
pit roll	52	Dig_pit	p5 -> p7	TRUE
pit roll	52	Place_cup	p7 p6 -> p9	TRUE
pit roll	52	Make_roll	p2 -> p8	TRUE
pit roll	52	Place_roll	p8 p9 -> p10	TRUE
pit roll	52	Place_embers	p10 -> p11	TRUE
pit roll	52	Fan_embers	p11 -> p11	TRUE
pit roll	52	Fan_embers	p11 -> p11	TRUE
pit roll	52	Cool_pit	p11 -> p12	TRUE
pit roll	52	Dig_roll_and_cup	p12 -> p13	TRUE
pit roll	52	Collect	p13 -> p14	TRUE
pit roll	52	Store	p14 -> p15	TRUE
pit roll	53	Preparations	p1 -> p2 p3 p4	TRUE
pit roll	53	Clean_soil	p4 -> p5	TRUE
pit roll	53	Make_roll	p2 -> p8	TRUE
pit roll	53	Make_cup	p3 -> p6	TRUE
pit roll	53	Dig_pit	p5 -> p7	TRUE
pit roll	53	Place_cup	p7 p6 -> p9	TRUE
pit roll	53	Place_roll	p8 p9 -> p10	TRUE
pit roll	53	Place_embers	p10 -> p11	TRUE
pit roll	53	Cool_pit	p11 -> p12	TRUE
pit roll	53	Dig_roll_and_cup	p12 -> p13	TRUE
pit roll	53	Collect	p13 -> p14	TRUE
pit roll	53	Reheat_roll	p14 -> p13	TRUE
pit roll	53	Collect	p13 -> p14	TRUE
pit roll	53	Reheat_roll	p14 -> p13	TRUE
pit roll	53	Collect	p13 -> p14	TRUE
pit roll	53	Store	p14 -> p15	TRUE
pit roll	54	Preparations	p1 -> p2 p3 p4	TRUE
pit roll	54	Make_roll	p2 -> p8	TRUE
pit roll	54	Make_cup	p3 -> p6	TRUE
pit roll	54	Clean_soil	p4 -> p5	TRUE
pit roll	54	Dig_pit	p5 -> p7	TRUE
pit roll	54	Place_cup	p7 p6 -> p9	TRUE
pit roll	54	Place_roll	p8 p9 -> p10	TRUE
pit roll	54	Place_embers	p10 -> p11	TRUE
pit roll	54	Fan_embers	p11 -> p11	TRUE
pit roll	54	Fan_embers	p11 -> p11	TRUE
pit roll	54	Cool_pit	p11 -> p12	TRUE
pit roll	54	Dig_roll_and_cup	p12 -> p13	TRUE
pit roll	54	Collect	p13 -> p14	TRUE
pit roll	54	Store	p14 -> p15	TRUE
pit roll	55	Preparations	p1 -> p2 p3 p4	TRUE
pit roll	55	Make_roll	p2 -> p8	TRUE
pit roll	55	Clean_soil	p4 -> p5	TRUE
pit roll	55	Dig_pit	p5 -> p7	TRUE
pit roll	55	Make_cup	p3 -> p6	TRUE
pit roll	55	Place_cup	p7 p6 -> p9	TRUE
pit roll	55	Place_roll	p8 p9 -> p10	TRUE
pit roll	55	Place_embers	p10 -> p11	TRUE
pit roll	55	Fan_embers	p11 -> p11	TRUE
pit roll	55	Fan_embers	p11 -> p11	TRUE
pit roll	55	Cool_pit	p11 -> p12	TRUE
pit roll	55	Dig_roll_and_cup	p12 -> p13	TRUE
pit roll	55	Collect	p13 -> p14	TRUE
pit roll	55	Store	p14 -> p15	TRUE
pit roll	56	Preparations	p1 -> p2 p3 p4	TRUE
pit roll	56	Make_cup	p3 -> p6	TRUE
pit roll	56	Clean_soil	p4 -> p5	TRUE
pit roll	56	Make_roll	p2 -> p8	TRUE
pit roll	56	Dig_pit	p5 -> p7	TRUE
pit roll	56	Place_cup	p7 p6 -> p9	TRUE
pit roll	56	Place_roll	p8 p9 -> p10	TRUE
pit roll	56	Place_embers	p10 -> p11	TRUE
pit roll	56	Cool_pit	p11 -> p12	TRUE
pit roll	56	Dig_roll_and_cup	p12 -> p13	TRUE
pit roll	56	Collect	p13 -> p14	TRUE
pit roll	56	Reheat_roll	p14 -> p13	TRUE
pit roll	56	Collect	p13 -> p14	TRUE
pit roll	56	Store	p14 -> p15	TRUE
pit roll	57	Preparations	p1 -> p2 p3 p4	TRUE
pit roll	57	Clean_soil	p4 -> p5	TRUE
pit roll	57	Make_cup	p3 -> p6	TRUE
pit roll	57	Dig_pit	p5 -> p7	TRUE
pit roll	57	Place_cup	p7 p6 -> p9	TRUE
pit roll	57	Make_roll	p2 -> p8	TRUE
pit roll	57	Place_roll	p8 p9 -> p10	TRUE
pit roll	57	Place_embers	p10 -> p11	TRUE
pit roll	57	Fan_embers	p11 -> p11	TRUE
pit roll	57	Fan_embers	p11 -> p11	TRUE
pit roll	57	Cool_pit	p11 -> p12	TRUE
pit roll	57	Dig_roll_and_cup	p12 -> p13	TRUE
pit roll	57	Collect	p13 -> p14	TRUE
pit roll	57	Store	p14 -> p15	TRUE
pit roll	58	Preparations	p1 -> p2 p3 p4	TRUE
pit roll	58	Make_cup	p3 -> p6	TRUE
pit roll	58	Clean_soil	p4 -> p5	TRUE
pit roll	58	Dig_pit	p5 -> p7	TRUE
pit roll	58	Place_cup	p7 p6 -> p9	TRUE
pit roll	58	Make_roll	p2 -> p8	TRUE
pit roll	58	Place_roll	p8 p9 -> p10	TRUE
pit roll	58	Place_embers	p10 -> p11	TRUE
pit roll	58	Fan_embers	p11 -> p11	TRUE
pit roll	58	Fan_embers	p11 -> p11	TRUE
pit roll	58	Fan_embers	p11 -> p11	TRUE
pit roll	58	Fan_embers	p11 -> p11	TRUE
pit roll	58	Fan_embers	p11 -> p11	TRUE
pit roll	58	Fan_embers	p11 -> p11	TRUE
pit roll	58	Cool_pit	p11 -> p12	TRUE
pit roll	58	Dig_roll_and_cup	p12 -> p13	TRUE
pit roll	58	Collect	p13 -> p14	TRUE
pit roll	58	Reheat_roll	p14 -> p13	TRUE
pit roll	58	Collect	p13 -> p14	TRUE
pit roll	58	Store	p14 -> p15	TRUE
pit roll	59	Preparations	p1 -> p2 p3 p4	TRUE
pit roll	59	Make_roll	p2 -> p8	TRUE
pit roll	59	Make_cup	p3 -> p6	TRUE
pit roll	59	Clean_soil	p4 -> p5	TRUE
pit roll	59	Dig_pit	p5 -> p7	TRUE
pit roll	59	Place_cup	p7 p6 -> p9	TRUE
pit roll	59	Place_roll	p8 p9 -> p10	TRUE
pit roll	59	Place_embers	p10 -> p11	TRUE
pit roll	59	Cool_pit	p11 -> p12	TRUE
pit roll	59	Dig_roll_and_cup	p12 -> p13	TRUE
pit roll	59	Collect	p13 -> p14	TRUE
pit roll	59	Reheat_roll	p14 -> p13	TRUE
pit roll	59	Collect	p13 -> p14	TRUE
pit roll	59	Reheat_roll	p14 -> p13	TRUE
pit roll	59	Collect	p13 -> p14	TRUE
pit roll	59	Store	p14 -> p15	TRUE
pit roll	60	Preparations	p1 -> p2 p3 p4	TRUE
pit roll	60	Clean_soil	p4 -> p5	TRUE
pit roll	60	Make_cup	p3 -> p6	TRUE
pit roll	60	Dig_pit	p5 -> p7	TRUE
pit roll	60	Make_roll	p2 -> p8	TRUE
pit roll	60	Place_cup	p7 p6 -> p9	TRUE
pit roll	60	Place_roll	p8 p9 -> p10	TRUE
pit roll	60	Place_embers	p10 -> p11	TRUE
pit roll	60	Fan_embers	p11 -> p11	TRUE
pit roll	60	Cool_pit	p11 -> p12	TRUE
pit roll	60	Dig_roll_and_cup	p12 -> p13	TRUE
pit roll	60	Collect	p13 -> p14	TRUE
pit roll	60	Reheat_roll	p14 -> p13	TRUE
pit roll	60	Collect	p13 -> p14	TRUE
pit roll	60	Reheat_roll	p14 -> p13	TRUE
pit roll	60	Collect	p13 -> p14	TRUE
pit roll	60	Reheat_roll	p14 -> p13	TRUE
pit roll	60	Collect	p13 -> p14	TRUE
pit roll	60	Reheat_roll	p14 -> p13	TRUE
pit roll	60	Collect	p13 -> p14	TRUE
pit roll	60	Store	p14 -> p15	TRUE
pit roll	61	Preparations	p1 -> p2 p3 p4	TRUE
pit roll	61	Make_cup	p3 -> p6	TRUE
pit roll	61	Clean_soil	p4 -> p5	TRUE
pit roll	61	Dig_pit	p5 -> p7	TRUE
pit roll	61	Place_cup	p7 p6 -> p9	TRUE
pit roll	61	Make_roll	p2 -> p8	TRUE
pit roll	61	Place_roll	p8 p9 -> p10	TRUE
pit roll	61	Place_embers	p10 -> p11	TRUE
pit roll	61	Cool_pit	p11 -> p12	TRUE
pit roll	61	Dig_roll_and_cup	p12 -> p13	TRUE
pit roll	61	Collect	p13 -> p14	TRUE
pit roll	61	Store	p14 -> p15	TRUE
pit roll	62	Preparations	p1 -> p2 p3 p4	TRUE
pit roll	62	Clean_soil	p4 -> p5	TRUE
pit roll	62	Make_roll	p2 -> p8	TRUE
pit roll	62	Dig_pit	p5 -> p7	TRUE
pit roll	62	Make_cup	p3 -> p6	TRUE
pit roll	62	Place_cup	p7 p6 -> p9	TRUE
pit roll	62	Place_roll	p8 p9 -> p10	TRUE
pit roll	62	Place_embers	p10 -> p11	TRUE
pit roll	62	Fan_embers	p11 -> p11	TRUE
pit roll	62	Fan_embers	p11 -> p11	TRUE
pit roll	62	Cool_pit	p11 -> p12	TRUE
pit roll	62	Dig_roll_and_cup	p12 -> p13	TRUE
pit roll	62	Collect	p13 -> p14	TRUE
pit roll	62	Store	p14 -> p15	TRUE
pit roll	63	Preparations	p1 -> p2 p3 p4	TRUE
pit roll	63	Clean_soil	p4 -> p5	TRUE
pit roll	63	Dig_pit	p5 -> p7	TRUE
pit roll	63	Make_cup	p3 -> p6	TRUE
pit roll	63	Make_roll	p2 -> p8	TRUE
pit roll	63	Place_cup	p7 p6 -> p9	TRUE
pit roll	63	Place_roll	p8 p9 -> p10	TRUE
pit roll	63	Place_embers	p10 -> p11	TRUE
pit roll	63	Cool_pit	p11 -> p12	TRUE
pit roll	63	Dig_roll_and_cup	p12 -> p13	TRUE
pit roll	63	Collect	p13 -> p14	TRUE
pit roll	63	Reheat_roll	p14 -> p13	TRUE
pit roll	63	Collect	p13 -> p14	TRUE
pit roll	63	Reheat_roll	p14 -> p13	TRUE
pit roll	63	Collect	p13 -> p14	TRUE
pit roll	63	Store	p14 -> p15	TRUE
pit roll	64	Preparations	p1 -> p2 p3 p4	TRUE
pit roll	64	Make_roll	p2 -> p8	TRUE
pit roll	64	Clean_soil	p4 -> p5	TRUE
pit roll	64	Dig_pit	p5 -> p7	TRUE
pit roll	64	Make_cup	p3 -> p6	TRUE
pit roll	64	Place_cup	p7 p6 -> p9	TRUE
pit roll	64	Place_roll	p8 p9 -> p10	TRUE
pit roll	64	Place_embers	p10 -> p11	TRUE
pit roll	64	Cool_pit	p11 -> p12	TRUE
pit roll	64	Dig_roll_and_cup	p12 -> p13	TRUE
pit roll	64	Collect	p13 -> p14	TRUE
pit roll	64	Reheat_roll	p14 -> p13	TRUE
pit roll	64	Collect	p13 -> p14	TRUE
pit roll	64	Reheat_roll	p14 -> p13	TRUE
pit roll	64	Collect	p13 -> p14	TRUE
pit roll	64	Reheat_roll	p14 -> p13	TRUE
pit roll	64	Collect	p13 -> p14	TRUE
pit roll	64	Reheat_roll	p14 -> p13	TRUE
pit roll	64	Collect	p13 -> p14	TRUE
pit roll	64	Reheat_roll	p14 -> p13	TRUE
pit roll	64	Collect	p13 -> p14	TRUE
pit roll	64	Reheat_roll	p14 -> p13	TRUE
pit roll	64	Collect	p13 -> p14	TRUE
pit roll	64	Store	p14 -> p15	TRUE
pit roll	65	Preparations	p1 -> p2 p3 p4	TRUE
pit roll	65	Make_roll	p2 -> p8	TRUE
pit roll	65	Clean_soil	p4 -> p5	TRUE
pit roll	65	Dig_pit	p5 -> p7	TRUE
pit roll	65	Make_cup	p3 -> p6	TRUE
pit roll	65	Place_cup	p7 p6 -> p9	TRUE
pit roll	65	Place_roll	p8 p9 -> p10	TRUE
pit roll	65	Place_embers	p10 -> p11	TRUE
pit roll	65	Cool_pit	p11 -> p12	TRUE
pit roll	65	Dig_roll_and_cup	p12 -> p13	TRUE
pit roll	65	Collect	p13 -> p14	TRUE
pit roll	65	Store	p14 -> p15	TRUE
pit roll	66	Preparations	p1 -> p2 p3 p4	TRUE
pit roll	66	Clean_soil	p4 -> p5	TRUE
pit roll	66	Make_cup	p3 -> p6	TRUE
pit roll	66	Make_roll	p2 -> p8	TRUE
pit roll	66	Dig_pit	p5 -> p7	TRUE
pit roll	66	Place_cup	p7 p6 -> p9	TRUE
pit roll	66	Place_roll	p8 p9 -> p10	TRUE
pit roll	66	Place_embers	p10 -> p11	TRUE
pit roll	66	Cool_pit	p11 -> p12	TRUE
pit roll	66	Dig_roll_and_cup	p12 -> p13	TRUE
pit roll	66	Collect	p13 -> p14	TRUE
pit roll	66	Reheat_roll	p14 -> p13	TRUE
pit roll	66	Collect	p13 -> p14	TRUE
pit roll	66	Reheat_roll	p14 -> p13	TRUE
pit roll	66	Collect	p13 -> p14	TRUE
pit roll	66	Store	p14 -> p15	TRUE
pit roll	67	Preparations	p1 -> p2 p3 p4	TRUE
pit roll	67	Clean_soil	p4 -> p5	TRUE
pit roll	67	Dig_pit	p5 -> p7	TRUE
pit roll	67	Make_cup	p3 -> p6	TRUE
pit roll	67	Place_cup	p7 p6 -> p9	TRUE
pit roll	67	Make_roll	p2 -> p8	TRUE
pit roll	67	Place_roll	p8 p9 -> p10	TRUE
pit roll	67	Place_embers	p10 -> p11	TRUE
pit roll	67	Cool_pit	p11 -> p12	TRUE
pit roll	67	Dig_roll_and_cup	p12 -> p13	TRUE
pit roll	67	Collect	p13 -> p14	TRUE
pit roll	67	Reheat_roll	p14 -> p13	TRUE
pit roll	67	Collect	p13 -> p14	TRUE
pit roll	67	Store	p14 -> p15	TRUE
pit roll	68	Preparations	p1 -> p2 p3 p4	TRUE
pit roll	68	Make_cup	p3 -> p6	TRUE
pit roll	68	Clean_soil	p4 -> p5	TRUE
pit roll	68	Dig_pit	p5 -> p7	TRUE
pit roll	68	Make_roll	p2 -> p8	TRUE
pit roll	68	Place_cup	p7 p6 -> p9	TRUE
pit roll	68	Place_roll	p8 p9 -> p10	TRUE
pit roll	68	Place_embers	p10 -> p11	TRUE
pit roll	68	Cool_pit	p11 -> p12	TRUE
pit roll	68	Dig_roll_and_cup	p12 -> p13	TRUE
pit roll	68	Collect	p13 -> p14	TRUE
pit roll	68	Store	p14 -> p15	TRUE
pit roll	69	Preparations	p1 -> p2 p3 p4	TRUE
pit roll	69	Make_roll	p2 -> p8	TRUE
pit roll	69	Clean_soil	p4 -> p5	TRUE
pit roll	69	Make_cup	p3 -> p6	TRUE
pit roll	69	Dig_pit	p5 -> p7	TRUE
pit roll	69	Place_cup	p7 p6 -> p9	TRUE
pit roll	69	Place_roll	p8 p9 -> p10	TRUE
pit roll	69	Place_embers	p10 -> p11	TRUE
pit roll	69	Cool_pit	p11 -> p12	TRUE
pit roll	69	Dig_roll_and_cup	p12 -> p13	TRUE
pit roll	69	Collect	p13 -> p14	TRUE
pit roll	69	Store	p14 -> p15	TRUE
pit roll	70	Preparations	p1 -> p2 p3 p4	TRUE
pit roll	70	Make_cup	p3 -> p6	TRUE
pit roll	70	Clean_soil	p4 -> p5	TRUE
pit roll	70	Make_roll	p2 -> p8	TRUE
pit roll	70	Dig_pit	p5 -> p7	TRUE
pit roll	70	Place_cup	p7 p6 -> p9	TRUE
pit roll	70	Place_roll	p8 p9 -> p10	TRUE
pit roll	70	Place_embers	p10 -> p11	TRUE
pit roll	70	Fan_embers	p11 -> p11	TRUE
pit roll	70	Fan_embers	p11 -> p11	TRUE
pit roll	70	Fan_embers	p11 -> p11	TRUE
pit roll	70	Cool_pit	p11 -> p12	TRUE
pit roll	70	Dig_roll_and_cup	p12 -> p13	TRUE
pit roll	70	Collect	p13 -> p14	TRUE
pit roll	70	Reheat_roll	p14 -> p13	TRUE
pit roll	70	Collect	p13 -> p14	TRUE
pit roll	70	Store	p14 -> p15	TRUE
pit roll	71	Preparations	p1 -> p2 p3 p4	TRUE
pit roll	71	Clean_soil	p4 -> p5	TRUE
pit roll	71	Make_cup	p3 -> p6	TRUE
pit roll	71	Dig_pit	p5 -> p7	TRUE
pit roll	71	Make_roll	p2 -> p8	TRUE
pit roll	71	Place_cup	p7 p6 -> p9	TRUE
pit roll	71	Place_roll	p8 p9 -> p10	TRUE
pit roll	71	Place_embers	p10 -> p11	TRUE
pit roll	71	Cool_pit	p11 -> p12	TRUE
pit roll	71	Dig_roll_and_cup	p12 -> p13	TRUE
pit roll	71	Collect	p13 -> p14	TRUE
pit roll	71	Store	p14 -> p15	TRUE
pit roll	72	Preparations	p1 -> p2 p3 p4	TRUE
pit roll	72	Make_cup	p3 -> p6	TRUE
pit roll	72	Clean_soil	p4 -> p5	TRUE
pit roll	72	Dig_pit	p5 -> p7	TRUE
pit roll	72	Place_cup	p7 p6 -> p9	TRUE
pit roll	72	Make_roll	p2 -> p8	TRUE
pit roll	72	Place_roll	p8 p9 -> p10	TRUE
pit roll	72	Place_embers	p10 -> p11	TRUE
pit roll	72	Cool_pit	p11 -> p12	TRUE
pit roll	72	Dig_roll_and_cup	p12 -> p13	TRUE
pit roll	72	Collect	p13 -> p14	TRUE
pit roll	72	Reheat_roll	p14 -> p13	TRUE
pit roll	72	Collect	p13 -> p14	TRUE
pit roll	72	Store	p14 -> p15	TRUE
pit roll	73	Preparations	p1 -> p2 p3 p4	TRUE
pit roll	73	Clean_soil	p4 -> p5	TRUE
pit roll	73	Make_roll	p2 -> p8	TRUE
pit roll	73	Make_cup	p3 -> p6	TRUE
pit roll	73	Dig_pit	p5 -> p7	TRUE
pit roll	73	Place_cup	p7 p6 -> p9	TRUE
pit roll	73	Place_roll	p8 p9 -> p10	TRUE
pit roll	73	Place_embers	p10 -> p11	TRUE
pit roll	73	Cool_pit	p11 -> p12	TRUE
pit roll	73	Dig_roll_and_cup	p12 -> p13	TRUE
pit roll	73	Collect	p13 -> p14	TRUE
pit roll	73	Reheat_roll	p14 -> p13	TRUE
pit roll	73	Collect	p13 -> p14	TRUE
pit roll	73	Reheat_roll	p14 -> p13	TRUE
pit roll	73	Collect	p13 -> p14	TRUE
pit roll	73	Store	p14 -> p15	TRUE
pit roll	74	Preparations	p1 -> p2 p3 p4	TRUE
pit roll	74	Make_roll	p2 -> p8	TRUE
pit roll	74	Clean_soil	p4 -> p5	TRUE
pit roll	74	Dig_pit	p5 -> p7	TRUE
pit roll	74	Make_cup	p3 -> p6	TRUE
pit roll	74	Place_cup	p7 p6 -> p9	TRUE
pit roll	74	Place_roll	p8 p9 -> p10	TRUE
pit roll	74	Place_embers	p10 -> p11	TRUE
pit roll	74	Cool_pit	p11 -> p12	TRUE
pit roll	74	Dig_roll_and_cup	p12 -> p13	TRUE
pit roll	74	Collect	p13 -> p14	TRUE
pit roll	74	Reheat_roll	p14 -> p13	TRUE
pit roll	74	Collect	p13 -> p14	TRUE
pit roll	74	Store	p14 -> p15	TRUE
pit roll	75	Preparations	p1 -> p2 p3 p4	TRUE
pit roll	75	Clean_soil	p4 -> p5	TRUE
pit roll	75	Make_cup	p3 -> p6	TRUE
pit roll	75	Make_roll	p2 -> p8	TRUE
pit roll	75	Dig_pit	p5 -> p7	TRUE
pit roll	75	Place_cup	p7 p6 -> p9	TRUE
pit roll	75	Place_roll	p8 p9 -> p10	TRUE
pit roll	75	Place_embers	p10 -> p11	TRUE
pit roll	75	Cool_pit	p11 -> p12	TRUE
pit roll	75	Dig_roll_and_cup	p12 -> p13	TRUE
pit roll	75	Collect	p13 -> p14	TRUE
pit roll	75	Store	p14 -> p15	TRUE
pit roll	76	Preparations	p1 -> p2 p3 p4	TRUE
pit roll	76	Make_cup	p3 -> p6	TRUE
pit roll	76	Clean_soil	p4 -> p5	TRUE
pit roll	76	Dig_pit	p5 -> p7	TRUE
pit roll	76	Make_roll	p2 -> p8	TRUE
pit roll	76	Place_cup	p7 p6 -> p9	TRUE
pit roll	76	Place_roll	p8 p9 -> p10	TRUE
pit roll	76	Place_embers	p10 -> p11	TRUE
pit roll	76	Cool_pit	p11 -> p12	TRUE
pit roll	76	Dig_roll_and_cup	p12 -> p13	TRUE
pit roll	76	Collect	p13 -> p14	TRUE
pit roll	76	Store	p14 -> p15	TRUE
pit roll	77	Preparations	p1 -> p2 p3 p4	TRUE
pit roll	77	Clean_soil	p4 -> p5	TRUE
pit roll	77	Make_cup	p3 -> p6	TRUE
pit roll	77	Make_roll	p2 -> p8	TRUE
pit roll	77	Dig_pit	p5 -> p7	TRUE
pit roll	77	Place_cup	p7 p6 -> p9	TRUE
pit roll	77	Place_roll	p8 p9 -> p10	TRUE
pit roll	77	Place_embers	p10 -> p11	TRUE
pit roll	77	Fan_embers	p11 -> p11	TRUE
pit roll	77	Cool_pit	p11 -> p12	TRUE
pit roll	77	Dig_roll_and_cup	p12 -> p13	TRUE
pit roll	77	Collect	p13 -> p14	TRUE
pit roll	77	Store	p14 -> p15	TRUE
pit roll	78	Preparations	p1 -> p2 p3 p4	TRUE
pit roll	78	Clean_soil	p4 -> p5	TRUE
pit roll	78	Make_cup	p3 -> p6	TRUE
pit roll	78	Make_roll	p2 -> p8	TRUE
pit roll	78	Dig_pit	p5 -> p7	TRUE
pit roll	78	Place_cup	p7 p6 -> p9	TRUE
pit roll	78	Place_roll	p8 p9 -> p10	TRUE
pit roll	78	Place_embers	p10 -> p11	TRUE
pit roll	78	Cool_pit	p11 -> p12	TRUE
pit roll	78	Dig_roll_and_cup	p12 -> p13	TRUE
pit roll	78	Collect	p13 -> p14	TRUE
pit roll	78	Reheat_roll	p14 -> p13	TRUE
pit roll	78	Collect	p13 -> p14	TRUE
pit roll	78	Reheat_roll	p14 -> p13	TRUE
pit roll	78	Collect	p13 -> p14	TRUE
pit roll	78	Store	p14 -> p15	TRUE
pit roll	79	Preparations	p1 -> p2 p3 p4	TRUE
pit roll	79	Make_cup	p3 -> p6	TRUE
pit roll	79	Clean_soil	p4 -> p5	TRUE
pit roll	79	Make_roll	p2 -> p8	TRUE
pit roll	79	Dig_pit	p5 -> p7	TRUE
pit roll	79	Place_cup	p7 p6 -> p9	TRUE
pit roll	79	Place_roll	p8 p9 -> p10	TRUE
pit roll	79	Place_embers	p10 -> p11	TRUE
pit roll	79	Cool_pit	p11 -> p12	TRUE
pit roll	79	Dig_roll_and_cup	p12 -> p13	TRUE
pit roll	79	Collect	p13 -> p14	TRUE
pit roll	79	Store	p14 -> p15	TRUE
pit roll	80	Preparations	p1 -> p2 p3 p4	TRUE
pit roll	80	Make_roll	p2 -> p8	TRUE
pit roll	80	Make_cup	p3 -> p6	TRUE
pit roll	80	Clean_soil	p4 -> p5	TRUE
pit roll	80	Dig_pit	p5 -> p7	TRUE
pit roll	80	Place_cup	p7 p6 -> p9	TRUE
pit roll	80	Place_roll	p8 p9 -> p10	TRUE
pit roll	80	Place_embers	p10 -> p11	TRUE
pit roll	80	Fan_embers	p11 -> p11	TRUE
pit roll	80	Cool_pit	p11 -> p12	TRUE
pit roll	80	Dig_roll_and_cup	p12 -> p13	TRUE
pit roll	80	Collect	p13 -> p14	TRUE
pit roll	80	Store	p14 -> p15	TRUE
pit roll	81	Preparations	p1 -> p2 p3 p4	TRUE
pit roll	81	Make_cup	p3 -> p6	TRUE
pit roll	81	Make_roll	p2 -> p8	TRUE
pit roll	81	Clean_soil	p4 -> p5	TRUE
pit roll	81	Dig_pit	p5 -> p7	TRUE
pit roll	81	Place_cup	p7 p6 -> p9	TRUE
pit roll	81	Place_roll	p8 p9 -> p10	TRUE
pit roll	81	Place_embers	p10 -> p11	TRUE
pit roll	81	Fan_embers	p11 -> p11	TRUE
pit roll	81	Fan_embers	p11 -> p11	TRUE
pit roll	81	Fan_embers	p11 -> p11	TRUE
pit roll	81	Fan_embers	p11 -> p11	TRUE
pit roll	81	Fan_embers	p11 -> p11	TRUE
pit roll	81	Cool_pit	p11 -> p12	TRUE
pit roll	81	Dig_roll_and_cup	p12 -> p13	TRUE
pit roll	81	Collect	p13 -> p14	TRUE
pit roll	81	Reheat_roll	p14 -> p13	TRUE
pit roll	81	Collect	p13 -> p14	TRUE
pit roll	81	Store	p14 -> p15	TRUE
pit roll	82	Preparations	p1 -> p2 p3 p4	TRUE
pit roll	82	Make_roll	p2 -> p8	TRUE
pit roll	82	Clean_soil	p4 -> p5	TRUE
pit roll	82	Dig_pit	p5 -> p7	TRUE
pit roll	82	Make_cup	p3 -> p6	TRUE
pit roll	82	Place_cup	p7 p6 -> p9	TRUE
pit roll	82	Place_roll	p8 p9 -> p10	TRUE
pit roll	82	Place_embers	p10 -> p11	TRUE
pit roll	82	Cool_pit	p11 -> p12	TRUE
pit roll	82	Dig_roll_and_cup	p12 -> p13	TRUE
pit roll	82	Collect	p13 -> p14	TRUE
pit roll	82	Reheat_roll	p14 -> p13	TRUE
pit roll	82	Collect	p13 -> p14	TRUE
pit roll	82	Reheat_roll	p14 -> p13	TRUE
pit roll	82	Collect	p13 -> p14	TRUE
pit roll	82	Store	p14 -> p15	TRUE
pit roll	83	Preparations	p1 -> p2 p3 p4	TRUE
pit roll	83	Clean_soil	p4 -> p5	TRUE
pit roll	83	Dig_pit	p5 -> p7	TRUE
pit roll	83	Make_cup	p3 -> p6	TRUE
pit roll	83	Make_roll	p2 -> p8	TRUE
pit roll	83	Place_cup	p7 p6 -> p9	TRUE
pit roll	83	Place_roll	p8 p9 -> p10	TRUE
pit roll	83	Place_embers	p10 -> p11	TRUE
pit roll	83	Fan_embers	p11 -> p11	TRUE
pit roll	83	Fan_embers	p11 -> p11	TRUE
pit roll	83	Fan_embers	p11 -> p11	TRUE
pit roll	83	Cool_pit	p11 -> p12	TRUE
pit roll	83	Dig_roll_and_cup	p12 -> p13	TRUE
pit roll	83	Collect	p13 -> p14	TRUE
pit roll	83	Store	p14 -> p15	TRUE
pit roll	84	Preparations	p1 -> p2 p3 p4	TRUE
pit roll	84	Clean_soil	p4 -> p5	TRUE
pit roll	84	Make_roll	p2 -> p8	TRUE
pit roll	84	Make_cup	p3 -> p6	TRUE
pit roll	84	Dig_pit	p5 -> p7	TRUE
pit roll	84	Place_cup	p7 p6 -> p9	TRUE
pit roll	84	Place_roll	p8 p9 -> p10	TRUE
pit roll	84	Place_embers	p10 -> p11	TRUE
pit roll	84	Fan_embers	p11 -> p11	TRUE
pit roll	84	Fan_embers	p11 -> p11	TRUE
pit roll	84	Cool_pit	p11 -> p12	TRUE
pit roll	84	Dig_roll_and_cup	p12 -> p13	TRUE
pit roll	84	Collect	p13 -> p14	TRUE
pit roll	84	Store	p14 -> p15	TRUE
pit roll	85	Preparations	p1 -> p2 p3 p4	TRUE
pit roll	85	Make_roll	p2 -> p8	TRUE
pit roll	85	Make_cup	p3 -> p6	TRUE
pit roll	85	Clean_soil	p4 -> p5	TRUE
pit roll	85	Dig_pit	p5 -> p7	TRUE
pit roll	85	Place_cup	p7 p6 -> p9	TRUE
pit roll	85	Place_roll	p8 p9 -> p10	TRUE
pit roll	85	Place_embers	p10 -> p11	TRUE
pit roll	85	Cool_pit	p11 -> p12	TRUE
pit roll	85	Dig_roll_and_cup	p12 -> p13	TRUE
pit roll	85	Collect	p13 -> p14	TRUE
pit roll	85	Store	p14 -> p15	TRUE
pit roll	86	Preparations	p1 -> p2 p3 p4	TRUE
pit roll	86	Clean_soil	p4 -> p5	TRUE
pit roll	86	Make_roll	p2 -> p8	TRUE
pit roll	86	Dig_pit	p5 -> p7	TRUE
pit roll	86	Make_cup	p3 -> p6	TRUE
pit roll	86	Place_cup	p7 p6 -> p9	TRUE
pit roll	86	Place_roll	p8 p9 -> p10	TRUE
pit roll	86	Place_embers	p10 -> p11	TRUE
pit roll	86	Cool_pit	p11 -> p12	TRUE
pit roll	86	Dig_roll_and_cup	p12 -> p13	TRUE
pit roll	86	Collect	p13 -> p14	TRUE
pit roll	86	Store	p14 -> p15	TRUE
pit roll	87	Preparations	p1 -> p2 p3 p4	TRUE
pit roll	87	Make_roll	p2 -> p8	TRUE
pit roll	87	Make_cup	p3 -> p6	TRUE
pit roll	87	Clean_soil	p4 -> p5	TRUE
pit roll	87	Dig_pit	p5 -> p7	TRUE
pit roll	87	Place_cup	p7 p6 -> p9	TRUE
pit roll	87	Place_roll	p8 p9 -> p10	TRUE
pit roll	87	Place_embers	p10 -> p11	TRUE
pit roll	87	Cool_pit	p11 -> p12	TRUE
pit roll	87	Dig_roll_and_cup	p12 -> p13	TRUE
pit roll	87	Collect	p13 -> p14	TRUE
pit roll	87	Store	p14 -> p15	TRUE
pit roll	88	Preparations	p1 -> p2 p3 p4	TRUE
pit roll	88	Make_roll	p2 -> p8	TRUE
pit roll	88	Clean_soil	p4 -> p5	TRUE
pit roll	88	Make_cup	p3 -> p6	TRUE
pit roll	88	Dig_pit	p5 -> p7	TRUE
pit roll	88	Place_cup	p7 p6 -> p9	TRUE
pit roll	88	Place_roll	p8 p9 -> p10	TRUE
pit roll	88	Place_embers	p10 -> p11	TRUE
pit roll	88	Cool_pit	p11 -> p12	TRUE
pit roll	88	Dig_roll_and_cup	p12 -> p13	TRUE
pit roll	88	Collect	p13 -> p14	TRUE
pit roll	88	Reheat_roll	p14 -> p13	TRUE
pit roll	88	Collect	p13 -> p14	TRUE
pit roll	88	Reheat_roll	p14 -> p13	TRUE
pit roll	88	Collect	p13 -> p14	TRUE
pit roll	88	Store	p14 -> p15	TRUE
pit roll	89	Preparations	p1 -> p2 p3 p4	TRUE
pit roll	89	Make_roll	p2 -> p8	TRUE
pit roll	89	Make_cup	p3 -> p6	TRUE
pit roll	89	Clean_soil	p4 -> p5	TRUE
pit roll	89	Dig_pit	p5 -> p7	TRUE
pit roll	89	Place_cup	p7 p6 -> p9	TRUE
pit roll	89	Place_roll	p8 p9 -> p10	TRUE
pit roll	89	Place_embers	p10 -> p11	TRUE
pit roll	89	Cool_pit	p11 -> p12	TRUE
pit roll	89	Dig_roll_and_cup	p12 -> p13	TRUE
pit roll	89	Collect	p13 -> p14	TRUE
pit roll	89	Store	p14 -> p15	TRUE
pit roll	90	Preparations	p1 -> p2 p3 p4	TRUE
pit roll	90	Make_roll	p2 -> p8	TRUE
pit roll	90	Clean_soil	p4 -> p5	TRUE
pit roll	90	Dig_pit	p5 -> p7	TRUE
pit roll	90	Make_cup	p3 -> p6	TRUE
pit roll	90	Place_cup	p7 p6 -> p9	TRUE
pit roll	90	Place_roll	p8 p9 -> p10	TRUE
pit roll	90	Place_embers	p10 -> p11	TRUE
pit roll	90	Fan_embers	p11 -> p11	TRUE
pit roll	90	Fan_embers	p11 -> p11	TRUE
pit roll	90	Cool_pit	p11 -> p12	TRUE
pit roll	90	Dig_roll_and_cup	p12 -> p13	TRUE
pit roll	90	Collect	p13 -> p14	TRUE
pit roll	90	Store	p14 -> p15	TRUE
pit roll	91	Preparations	p1 -> p2 p3 p4	TRUE
pit roll	91	Make_cup	p3 -> p6	TRUE
pit roll	91	Make_roll	p2 -> p8	TRUE
pit roll	91	Clean_soil	p4 -> p5	TRUE
pit roll	91	Dig_pit	p5 -> p7	TRUE
pit roll	91	Place_cup	p7 p6 -> p9	TRUE
pit roll	91	Place_roll	p8 p9 -> p10	TRUE
pit roll	91	Place_embers	p10 -> p11	TRUE
pit roll	91	Fan_embers	p11 -> p11	TRUE
pit roll	91	Fan_embers	p11 -> p11	TRUE
pit roll	91	Cool_pit	p11 -> p12	TRUE
pit roll	91	Dig_roll_and_cup	p12 -> p13	TRUE
pit roll	91	Collect	p13 -> p14	TRUE
pit roll	91	Store	p14 -> p15	TRUE
pit roll	92	Preparations	p1 -> p2 p3 p4	TRUE
pit roll	92	Make_cup	p3 -> p6	TRUE
pit roll	92	Clean_soil	p4 -> p5	TRUE
pit roll	92	Make_roll	p2 -> p8	TRUE
pit roll	92	Dig_pit	p5 -> p7	TRUE
pit roll	92	Place_cup	p7 p6 -> p9	TRUE
pit roll	92	Place_roll	p8 p9 -> p10	TRUE
pit roll	92	Place_embers	p10 -> p11	TRUE
pit roll	92	Cool_pit	p11 -> p12	TRUE
pit roll	92	Dig_roll_and_cup	p12 -> p13	TRUE
pit roll	92	Collect	p13 -> p14	TRUE
pit roll	92	Store	p14 -> p15	TRUE
pit roll	93	Preparations	p1 -> p2 p3 p4	TRUE
pit roll	93	Make_roll	p2 -> p8	TRUE
pit roll	93	Clean_soil	p4 -> p5	TRUE
pit roll	93	Dig_pit	p5 -> p7	TRUE
pit roll	93	Make_cup	p3 -> p6	TRUE
pit roll	93	Place_cup	p7 p6 -> p9	TRUE
pit roll	93	Place_roll	p8 p9 -> p10	TRUE
pit roll	93	Place_embers	p10 -> p11	TRUE
pit roll	93	Cool_pit	p11 -> p12	TRUE
pit roll	93	Dig_roll_and_cup	p12 -> p13	TRUE
pit roll	93	Collect	p13 -> p14	TRUE
pit roll	93	Reheat_roll	p14 -> p13	TRUE
pit roll	93	Collect	p13 -> p14	TRUE
pit roll	93	Reheat_roll	p14 -> p13	TRUE
pit roll	93	Collect	p13 -> p14	TRUE
pit roll	93	Reheat_roll	p14 -> p13	TRUE
pit roll	93	Collect	p13 -> p14	TRUE
pit roll	93	Store	p14 -> p15	TRUE
pit roll	94	Preparations	p1 -> p2 p3 p4	TRUE
pit roll	94	Make_cup	p3 -> p6	TRUE
pit roll	94	Make_roll	p2 -> p8	TRUE
pit roll	94	Clean_soil	p4 -> p5	TRUE
pit roll	94	Dig_pit	p5 -> p7	TRUE
pit roll	94	Place_cup	p7 p6 -> p9	TRUE
pit roll	94	Place_roll	p8 p9 -> p10	TRUE
pit roll	94	Place_embers	p10 -> p11	TRUE
pit roll	94	Fan_embers	p11 -> p11	TRUE
pit roll	94	Fan_embers	p11 -> p11	TRUE
pit roll	94	Cool_pit	p11 -> p12	TRUE
pit roll	94	Dig_roll_and_cup	p12 -> p13	TRUE
pit roll	94	Collect	p13 -> p14	TRUE
pit roll	94	Reheat_roll	p14 -> p13	TRUE
pit roll	94	Collect	p13 -> p14	TRUE
pit roll	94	Reheat_roll	p14 -> p13	TRUE
pit roll	94	Collect	p13 -> p14	TRUE
pit roll	94	Reheat_roll	p14 -> p13	TRUE
pit roll	94	Collect	p13 -> p14	TRUE
pit roll	94	Reheat_roll	p14 -> p13	TRUE
pit roll	94	Collect	p13 -> p14	TRUE
pit roll	94	Store	p14 -> p15	TRUE
pit roll	95	Preparations	p1 -> p2 p3 p4	TRUE
pit roll	95	Clean_soil	p4 -> p5	TRUE
pit roll	95	Make_roll	p2 -> p8	TRUE
pit roll	95	Make_cup	p3 -> p6	TRUE
pit roll	95	Dig_pit	p5 -> p7	TRUE
pit roll	95	Place_cup	p7 p6 -> p9	TRUE
pit roll	95	Place_roll	p8 p9 -> p10	TRUE
pit roll	95	Place_embers	p10 -> p11	TRUE
pit roll	95	Cool_pit	p11 -> p12	TRUE
pit roll	95	Dig_roll_and_cup	p12 -> p13	TRUE
pit roll	95	Collect	p13 -> p14	TRUE
pit roll	95	Store	p14 -> p15	TRUE
pit roll	96	Preparations	p1 -> p2 p3 p4	TRUE
pit roll	96	Make_roll	p2 -> p8	TRUE
pit roll	96	Clean_soil	p4 -> p5	TRUE
pit roll	96	Dig_pit	p5 -> p7	TRUE
pit roll	96	Make_cup	p3 -> p6	TRUE
pit roll	96	Place_cup	p7 p6 -> p9	TRUE
pit roll	96	Place_roll	p8 p9 -> p10	TRUE
pit roll	96	Place_embers	p10 -> p11	TRUE
pit roll	96	Cool_pit	p11 -> p12	TRUE
pit roll	96	Dig_roll_and_cup	p12 -> p13	TRUE
pit roll	96	Collect	p13 -> p14	TRUE
pit roll	96	Store	p14 -> p15	TRUE
pit roll	97	Preparations	p1 -> p2 p3 p4	TRUE
pit roll	97	Make_roll	p2 -> p8	TRUE
pit roll	97	Make_cup	p3 -> p6	TRUE
pit roll	97	Clean_soil	p4 -> p5	TRUE
pit roll	97	Dig_pit	p5 -> p7	TRUE
pit roll	97	Place_cup	p7 p6 -> p9	TRUE
pit roll	97	Place_roll	p8 p9 -> p10	TRUE
pit roll	97	Place_embers	p10 -> p11	TRUE
pit roll	97	Fan_embers	p11 -> p11	TRUE
pit roll	97	Cool_pit	p11 -> p12	TRUE
pit roll	97	Dig_roll_and_cup	p12 -> p13	TRUE
pit roll	97	Collect	p13 -> p14	TRUE
pit roll	97	Reheat_roll	p14 -> p13	TRUE
pit roll	97	Collect	p13 -> p14	TRUE
pit roll	97	Reheat_roll	p14 -> p13	TRUE
pit roll	97	Collect	p13 -> p14	TRUE
pit roll	97	Reheat_roll	p14 -> p13	TRUE
pit roll	97	Collect	p13 -> p14	TRUE
pit roll	97	Store	p14 -> p15	TRUE
pit roll	98	Preparations	p1 -> p2 p3 p4	TRUE
pit roll	98	Clean_soil	p4 -> p5	TRUE
pit roll	98	Make_roll	p2 -> p8	TRUE
pit roll	98	Make_cup	p3 -> p6	TRUE
pit roll	98	Dig_pit	p5 -> p7	TRUE
pit roll	98	Place_cup	p7 p6 -> p9	TRUE
pit roll	98	Place_roll	p8 p9 -> p10	TRUE
pit roll	98	Place_embers	p10 -> p11	TRUE
pit roll	98	Fan_embers	p11 -> p11	TRUE
pit roll	98	Cool_pit	p11 -> p12	TRUE
pit roll	98	Dig_roll_and_cup	p12 -> p13	TRUE
pit roll	98	Collect	p13 -> p14	TRUE
pit roll	98	Reheat_roll	p14 -> p13	TRUE
pit roll	98	Collect	p13 -> p14	TRUE
pit roll	98	Store	p14 -> p15	TRUE
pit roll	99	Preparations	p1 -> p2 p3 p4	TRUE
pit roll	99	Make_roll	p2 -> p8	TRUE
pit roll	99	Clean_soil	p4 -> p5	TRUE
pit roll	99	Dig_pit	p5 -> p7	TRUE
pit roll	99	Make_cup	p3 -> p6	TRUE
pit roll	99	Place_cup	p7 p6 -> p9	TRUE
pit roll	99	Place_roll	p8 p9 -> p10	TRUE
pit roll	99	Place_embers	p10 -> p11	TRUE
pit roll	99	Cool_pit	p11 -> p12	TRUE
pit roll	99	Dig_roll_and_cup	p12 -> p13	TRUE
pit roll	99	Collect	p13 -> p14	TRUE
pit roll	99	Store	p14 -> p15	TRUE
pit roll	100	Preparations	p1 -> p2 p3 p4	TRUE
pit roll	100	Clean_soil	p4 -> p5	TRUE
pit roll	100	Make_roll	p2 -> p8	TRUE
pit roll	100	Make_cup	p3 -> p6	TRUE
pit roll	100	Dig_pit	p5 -> p7	TRUE
pit roll	100	Place_cup	p7 p6 -> p9	TRUE
pit roll	100	Place_roll	p8 p9 -> p10	TRUE
pit roll	100	Place_embers	p10 -> p11	TRUE
pit roll	100	Fan_embers	p11 -> p11	TRUE
pit roll	100	Fan_embers	p11 -> p11	TRUE
pit roll	100	Cool_pit	p11 -> p12	TRUE
pit roll	100	Dig_roll_and_cup	p12 -> p13	TRUE
pit roll	100	Collect	p13 -> p14	TRUE
pit roll	100	Store	p14 -> p15	TRUE
pit roll	101	Preparations	p1 -> p2 p3 p4	TRUE
pit roll	101	Make_cup	p3 -> p6	TRUE
pit roll	101	Make_roll	p2 -> p8	TRUE
pit roll	101	Clean_soil	p4 -> p5	TRUE
pit roll	101	Dig_pit	p5 -> p7	TRUE
pit roll	101	Place_cup	p7 p6 -> p9	TRUE
pit roll	101	Place_roll	p8 p9 -> p10	TRUE
pit roll	101	Place_embers	p10 -> p11	TRUE
pit roll	101	Fan_embers	p11 -> p11	TRUE
pit roll	101	Fan_embers	p11 -> p11	TRUE
pit roll	101	Cool_pit	p11 -> p12	TRUE
pit roll	101	Dig_roll_and_cup	p12 -> p13	TRUE
pit roll	101	Collect	p13 -> p14	TRUE
pit roll	101	Store	p14 -> p15	TRUE
pit roll	102	Preparations	p1 -> p2 p3 p4	TRUE
pit roll	102	Clean_soil	p4 -> p5	TRUE
pit roll	102	Dig_pit	p5 -> p7	TRUE
pit roll	102	Make_cup	p3 -> p6	TRUE
pit roll	102	Place_cup	p7 p6 -> p9	TRUE
pit roll	102	Make_roll	p2 -> p8	TRUE
pit roll	102	Place_roll	p8 p9 -> p10	TRUE
pit roll	102	Place_embers	p10 -> p11	TRUE
pit roll	102	Cool_pit	p11 -> p12	TRUE
pit roll	102	Dig_roll_and_cup	p12 -> p13	TRUE
pit roll	102	Collect	p13 -> p14	TRUE
pit roll	102	Store	p14 -> p15	TRUE
pit roll	103	Preparations	p1 -> p2 p3 p4	TRUE
pit roll	103	Clean_soil	p4 -> p5	TRUE
pit roll	103	Make_cup	p3 -> p6	TRUE
pit roll	103	Dig_pit	p5 -> p7	TRUE
pit roll	103	Place_cup	p7 p6 -> p9	TRUE
pit roll	103	Make_roll	p2 -> p8	TRUE
pit roll	103	Place_roll	p8 p9 -> p10	TRUE
pit roll	103	Place_embers	p10 -> p11	TRUE
pit roll	103	Fan_embers	p11 -> p11	TRUE
pit roll	103	Fan_embers	p11 -> p11	TRUE
pit roll	103	Cool_pit	p11 -> p12	TRUE
pit roll	103	Dig_roll_and_cup	p12 -> p13	TRUE
pit roll	103	Collect	p13 -> p14	TRUE
pit roll	103	Reheat_roll	p14 -> p13	TRUE
pit roll	103	Collect	p13 -> p14	TRUE
pit roll	103	Store	p14 -> p15	TRUE
pit roll	104	Preparations	p1 -> p2 p3 p4	TRUE
pit roll	104	Clean_soil	p4 -> p5	TRUE
pit roll	104	Make_cup	p3 -> p6	TRUE
pit roll	104	Dig_pit	p5 -> p7	TRUE
pit roll	104	Make_roll	p2 -> p8	TRUE
pit roll	104	Place_cup	p7 p6 -> p9	TRUE
pit roll	104	Place_roll	p8 p9 -> p10	TRUE
pit roll	104	Place_embers	p10 -> p11	TRUE
pit roll	104	Fan_embers	p11 -> p11	TRUE
pit roll	104	Cool_pit	p11 -> p12	TRUE
pit roll	104	Dig_roll_and_cup	p12 -> p13	TRUE
pit roll	104	Collect	p13 -> p14	TRUE
pit roll	104	Reheat_roll	p14 -> p13	TRUE
pit roll	104	Collect	p13 -> p14	TRUE
pit roll	104	Store	p14 -> p15	TRUE
pit roll	105	Preparations	p1 -> p2 p3 p4	TRUE
pit roll	105	Make_roll	p2 -> p8	TRUE
pit roll	105	Make_cup	p3 -> p6	TRUE
pit roll	105	Clean_soil	p4 -> p5	TRUE
pit roll	105	Dig_pit	p5 -> p7	TRUE
pit roll	105	Place_cup	p7 p6 -> p9	TRUE
pit roll	105	Place_roll	p8 p9 -> p10	TRUE
pit roll	105	Place_embers	p10 -> p11	TRUE
pit roll	105	Fan_embers	p11 -> p11	TRUE
pit roll	105	Fan_embers	p11 -> p11	TRUE
pit roll	105	Cool_pit	p11 -> p12	TRUE
pit roll	105	Dig_roll_and_cup	p12 -> p13	TRUE
pit roll	105	Collect	p13 -> p14	TRUE
pit roll	105	Store	p14 -> p15	TRUE
pit roll	106	Preparations	p1 -> p2 p3 p4	TRUE
pit roll	106	Make_cup	p3 -> p6	TRUE
pit roll	106	Make_roll	p2 -> p8	TRUE
pit roll	106	Clean_soil	p4 -> p5	TRUE
pit roll	106	Dig_pit	p5 -> p7	TRUE
pit roll	106	Place_cup	p7 p6 -> p9	TRUE
pit roll	106	Place_roll	p8 p9 -> p10	TRUE
pit roll	106	Place_embers	p10 -> p11	TRUE
pit roll	106	Cool_pit	p11 -> p12	TRUE
pit roll	106	Dig_roll_and_cup	p12 -> p13	TRUE
pit roll	106	Collect	p13 -> p14	TRUE
pit roll	106	Reheat_roll	p14 -> p13	TRUE
pit roll	106	Collect	p13 -> p14	TRUE
pit roll	106	Store	p14 -> p15	TRUE
pit roll	107	Preparations	p1 -> p2 p3 p4	TRUE
pit roll	107	Make_cup	p3 -> p6	TRUE
pit roll	107	Clean_soil	p4 -> p5	TRUE
pit roll	107	Dig_pit	p5 -> p7	TRUE
pit roll	107	Place_cup	p7 p6 -> p9	TRUE
pit roll	107	Make_roll	p2 -> p8	TRUE
pit roll	107	Place_roll	p8 p9 -> p10	TRUE
pit roll	107	Place_embers	p10 -> p11	TRUE
pit roll	107	Fan_embers	p11 -> p11	TRUE
pit roll	107	Cool_pit	p11 -> p12	TRUE
pit roll	107	Dig_roll_and_cup	p12 -> p13	TRUE
pit roll	107	Collect	p13 -> p14	TRUE
pit roll	107	Store	p14 -> p15	TRUE
pit roll	108	Preparations	p1 -> p2 p3 p4	TRUE
pit roll	108	Clean_soil	p4 -> p5	TRUE
pit roll	108	Dig_pit	p5 -> p7	TRUE
pit roll	108	Make_cup	p3 -> p6	TRUE
pit roll	108	Place_cup	p7 p6 -> p9	TRUE
pit roll	108	Make_roll	p2 -> p8	TRUE
pit roll	108	Place_roll	p8 p9 -> p10	TRUE
pit roll	108	Place_embers	p10 -> p11	TRUE
pit roll	108	Fan_embers	p11 -> p11	TRUE
pit roll	108	Fan_embers	p11 -> p11	TRUE
pit roll	108	Fan_embers	p11 -> p11	TRUE
pit roll	108	Cool_pit	p11 -> p12	TRUE
pit roll	108	Dig_roll_and_cup	p12 -> p13	TRUE
pit roll	108	Collect	p13 -> p14	TRUE
pit roll	108	Reheat_roll	p14 -> p13	TRUE
pit roll	108	Collect	p13 -> p14	TRUE
pit roll	108	Reheat_roll	p14 -> p13	TRUE
pit roll	108	Collect	p13 -> p14	TRUE
pit roll	108	Reheat_roll	p14 -> p13	TRUE
pit roll	108	Collect	p13 -> p14	TRUE
pit roll	108	Store	p14 -> p15	TRUE
pit roll	109	Preparations	p1 -> p2 p3 p4	TRUE
pit roll	109	Make_cup	p3 -> p6	TRUE
pit roll	109	Clean_soil	p4 -> p5	TRUE
pit roll	109	Make_roll	p2 -> p8	TRUE
pit roll	109	Dig_pit	p5 -> p7	TRUE
pit roll	109	Place_cup	p7 p6 -> p9	TRUE
pit roll	109	Place_roll	p8 p9 -> p10	TRUE
pit roll	109	Place_embers	p10 -> p11	TRUE
pit roll	109	Cool_pit	p11 -> p12	TRUE
pit roll	109	Dig_roll_and_cup	p12 -> p13	TRUE
pit roll	109	Collect	p13 -> p14	TRUE
pit roll	109	Reheat_roll	p14 -> p13	TRUE
pit roll	109	Collect	p13 -> p14	TRUE
pit roll	109	Store	p14 -> p15	TRUE
pit roll	110	Preparations	p1 -> p2 p3 p4	TRUE
pit roll	110	Make_roll	p2 -> p8	TRUE
pit roll	110	Make_cup	p3 -> p6	TRUE
pit roll	110	Clean_soil	p4 -> p5	TRUE
pit roll	110	Dig_pit	p5 -> p7	TRUE
pit roll	110	Place_cup	p7 p6 -> p9	TRUE
pit roll	110	Place_roll	p8 p9 -> p10	TRUE
pit roll	110	Place_embers	p10 -> p11	TRUE
pit roll	110	Fan_embers	p11 -> p11	TRUE
pit roll	110	Fan_embers	p11 -> p11	TRUE
pit roll	110	Fan_embers	p11 -> p11	TRUE
pit roll	110	Fan_embers	p11 -> p11	TRUE
pit roll	110	Fan_embers	p11 -> p11	TRUE
pit roll	110	Cool_pit	p11 -> p12	TRUE
pit roll	110	Dig_roll_and_cup	p12 -> p13	TRUE
pit roll	110	Collect	p13 -> p14	TRUE
pit roll	110	Reheat_roll	p14 -> p13	TRUE
pit roll	110	Collect	p13 -> p14	TRUE
pit roll	110	Store	p14 -> p15	TRUE
pit roll	111	Preparations	p1 -> p2 p3 p4	TRUE
pit roll	111	Clean_soil	p4 -> p5	TRUE
pit roll	111	Make_roll	p2 -> p8	TRUE
pit roll	111	Make_cup	p3 -> p6	TRUE
pit roll	111	Dig_pit	p5 -> p7	TRUE
pit roll	111	Place_cup	p7 p6 -> p9	TRUE
pit roll	111	Place_roll	p8 p9 -> p10	TRUE
pit roll	111	Place_embers	p10 -> p11	TRUE
pit roll	111	Fan_embers	p11 -> p11	TRUE
pit roll	111	Cool_pit	p11 -> p12	TRUE
pit roll	111	Dig_roll_and_cup	p12 -> p13	TRUE
pit roll	111	Collect	p13 -> p14	TRUE
pit roll	111	Reheat_roll	p14 -> p13	TRUE
pit roll	111	Collect	p13 -> p14	TRUE
pit roll	111	Store	p14 -> p15	TRUE
pit roll	112	Preparations	p1 -> p2 p3 p4	TRUE
pit roll	112	Make_roll	p2 -> p8	TRUE
pit roll	112	Make_cup	p3 -> p6	TRUE
pit roll	112	Clean_soil	p4 -> p5	TRUE
pit roll	112	Dig_pit	p5 -> p7	TRUE
pit roll	112	Place_cup	p7 p6 -> p9	TRUE
pit roll	112	Place_roll	p8 p9 -> p10	TRUE
pit roll	112	Place_embers	p10 -> p11	TRUE
pit roll	112	Cool_pit	p11 -> p12	TRUE
pit roll	112	Dig_roll_and_cup	p12 -> p13	TRUE
pit roll	112	Collect	p13 -> p14	TRUE
pit roll	112	Reheat_roll	p14 -> p13	TRUE
pit roll	112	Collect	p13 -> p14	TRUE
pit roll	112	Reheat_roll	p14 -> p13	TRUE
pit roll	112	Collect	p13 -> p14	TRUE
pit roll	112	Reheat_roll	p14 -> p13	TRUE
pit roll	112	Collect	p13 -> p14	TRUE
pit roll	112	Reheat_roll	p14 -> p13	TRUE
pit roll	112	Collect	p13 -> p14	TRUE
pit roll	112	Reheat_roll	p14 -> p13	TRUE
pit roll	112	Collect	p13 -> p14	TRUE
pit roll	112	Reheat_roll	p14 -> p13	TRUE
pit roll	112	Collect	p13 -> p14	TRUE
pit roll	112	Reheat_roll	p14 -> p13	TRUE
pit roll	112	Collect	p13 -> p14	TRUE
pit roll	112	Reheat_roll	p14 -> p13	TRUE
pit roll	112	Collect	p13 -> p14	TRUE
pit roll	112	Reheat_roll	p14 -> p13	TRUE
pit roll	112	Collect	p13 -> p14	TRUE
pit roll	112	Reheat_roll	p14 -> p13	TRUE
pit roll	112	Collect	p13 -> p14	TRUE
pit roll	112	Store	p14 -> p15	TRUE
pit roll	113	Preparations	p1 -> p2 p3 p4	TRUE
pit roll	113	Make_roll	p2 -> p8	TRUE
pit roll	113	Clean_soil	p4 -> p5	TRUE
pit roll	113	Dig_pit	p5 -> p7	TRUE
pit roll	113	Make_cup	p3 -> p6	TRUE
pit roll	113	Place_cup	p7 p6 -> p9	TRUE
pit roll	113	Place_roll	p8 p9 -> p10	TRUE
pit roll	113	Place_embers	p10 -> p11	TRUE
pit roll	113	Fan_embers	p11 -> p11	TRUE
pit roll	113	Fan_embers	p11 -> p11	TRUE
pit roll	113	Fan_embers	p11 -> p11	TRUE
pit roll	113	Fan_embers	p11 -> p11	TRUE
pit roll	113	Cool_pit	p11 -> p12	TRUE
pit roll	113	Dig_roll_and_cup	p12 -> p13	TRUE
pit roll	113	Collect	p13 -> p14	TRUE
pit roll	113	Reheat_roll	p14 -> p13	TRUE
pit roll	113	Collect	p13 -> p14	TRUE
pit roll	113	Store	p14 -> p15	TRUE
pit roll	114	Preparations	p1 -> p2 p3 p4	TRUE
pit roll	114	Make_roll	p2 -> p8	TRUE
pit roll	114	Clean_soil	p4 -> p5	TRUE
pit roll	114	Make_cup	p3 -> p6	TRUE
pit roll	114	Dig_pit	p5 -> p7	TRUE
pit roll	114	Place_cup	p7 p6 -> p9	TRUE
pit roll	114	Place_roll	p8 p9 -> p10	TRUE
pit roll	114	Place_embers	p10 -> p11	TRUE
pit roll	114	Fan_embers	p11 -> p11	TRUE
pit roll	114	Cool_pit	p11 -> p12	TRUE
pit roll	114	Dig_roll_and_cup	p12 -> p13	TRUE
pit roll	114	Collect	p13 -> p14	TRUE
pit roll	114	Reheat_roll	p14 -> p13	TRUE
pit roll	114	Collect	p13 -> p14	TRUE
pit roll	114	Reheat_roll	p14 -> p13	TRUE
pit roll	114	Collect	p13 -> p14	TRUE
pit roll	114	Reheat_roll	p14 -> p13	TRUE
pit roll	114	Collect	p13 -> p14	TRUE
pit roll	114	Reheat_roll	p14 -> p13	TRUE
pit roll	114	Collect	p13 -> p14	TRUE
pit roll	114	Reheat_roll	p14 -> p13	TRUE
pit roll	114	Collect	p13 -> p14	TRUE
pit roll	114	Store	p14 -> p15	TRUE
pit roll	115	Preparations	p1 -> p2 p3 p4	TRUE
pit roll	115	Clean_soil	p4 -> p5	TRUE
pit roll	115	Make_cup	p3 -> p6	TRUE
pit roll	115	Dig_pit	p5 -> p7	TRUE
pit roll	115	Make_roll	p2 -> p8	TRUE
pit roll	115	Place_cup	p7 p6 -> p9	TRUE
pit roll	115	Place_roll	p8 p9 -> p10	TRUE
pit roll	115	Place_embers	p10 -> p11	TRUE
pit roll	115	Fan_embers	p11 -> p11	TRUE
pit roll	115	Cool_pit	p11 -> p12	TRUE
pit roll	115	Dig_roll_and_cup	p12 -> p13	TRUE
pit roll	115	Collect	p13 -> p14	TRUE
pit roll	115	Store	p14 -> p15	TRUE
pit roll	116	Preparations	p1 -> p2 p3 p4	TRUE
pit roll	116	Make_roll	p2 -> p8	TRUE
pit roll	116	Make_cup	p3 -> p6	TRUE
pit roll	116	Clean_soil	p4 -> p5	TRUE
pit roll	116	Dig_pit	p5 -> p7	TRUE
pit roll	116	Place_cup	p7 p6 -> p9	TRUE
pit roll	116	Place_roll	p8 p9 -> p10	TRUE
pit roll	116	Place_embers	p10 -> p11	TRUE
pit roll	116	Cool_pit	p11 -> p12	TRUE
pit roll	116	Dig_roll_and_cup	p12 -> p13	TRUE
pit roll	116	Collect	p13 -> p14	TRUE
pit roll	116	Reheat_roll	p14 -> p13	TRUE
pit roll	116	Collect	p13 -> p14	TRUE
pit roll	116	Reheat_roll	p14 -> p13	TRUE
pit roll	116	Collect	p13 -> p14	TRUE
pit roll	116	Reheat_roll	p14 -> p13	TRUE
pit roll	116	Collect	p13 -> p14	TRUE
pit roll	116	Store	p14 -> p15	TRUE
pit roll	117	Preparations	p1 -> p2 p3 p4	TRUE
pit roll	117	Clean_soil	p4 -> p5	TRUE
pit roll	117	Dig_pit	p5 -> p7	TRUE
pit roll	117	Make_roll	p2 -> p8	TRUE
pit roll	117	Make_cup	p3 -> p6	TRUE
pit roll	117	Place_cup	p7 p6 -> p9	TRUE
pit roll	117	Place_roll	p8 p9 -> p10	TRUE
pit roll	117	Place_embers	p10 -> p11	TRUE
pit roll	117	Fan_embers	p11 -> p11	TRUE
pit roll	117	Fan_embers	p11 -> p11	TRUE
pit roll	117	Cool_pit	p11 -> p12	TRUE
pit roll	117	Dig_roll_and_cup	p12 -> p13	TRUE
pit roll	117	Collect	p13 -> p14	TRUE
pit roll	117	Reheat_roll	p14 -> p13	TRUE
pit roll	117	Collect	p13 -> p14	TRUE
pit roll	117	Store	p14 -> p15	TRUE
pit roll	118	Preparations	p1 -> p2 p3 p4	TRUE
pit roll	118	Clean_soil	p4 -> p5	TRUE
pit roll	118	Dig_pit	p5 -> p7	TRUE
pit roll	118	Make_cup	p3 -> p6	TRUE
pit roll	118	Place_cup	p7 p6 -> p9	TRUE
pit roll	118	Make_roll	p2 -> p8	TRUE
pit roll	118	Place_roll	p8 p9 -> p10	TRUE
pit roll	118	Place_embers	p10 -> p11	TRUE
pit roll	118	Cool_pit	p11 -> p12	TRUE
pit roll	118	Dig_roll_and_cup	p12 -> p13	TRUE
pit roll	118	Collect	p13 -> p14	TRUE
pit roll	118	Store	p14 -> p15	TRUE
pit roll	119	Preparations	p1 -> p2 p3 p4	TRUE
pit roll	119	Make_roll	p2 -> p8	TRUE
pit roll	119	Clean_soil	p4 -> p5	TRUE
pit roll	119	Make_cup	p3 -> p6	TRUE
pit roll	119	Dig_pit	p5 -> p7	TRUE
pit roll	119	Place_cup	p7 p6 -> p9	TRUE
pit roll	119	Place_roll	p8 p9 -> p10	TRUE
pit roll	119	Place_embers	p10 -> p11	TRUE
pit roll	119	Fan_embers	p11 -> p11	TRUE
pit roll	119	Fan_embers	p11 -> p11	TRUE
pit roll	119	Fan_embers	p11 -> p11	TRUE
pit roll	119	Cool_pit	p11 -> p12	TRUE
pit roll	119	Dig_roll_and_cup	p12 -> p13	TRUE
pit roll	119	Collect	p13 -> p14	TRUE
pit roll	119	Store	p14 -> p15	TRUE
pit roll	120	Preparations	p1 -> p2 p3 p4	TRUE
pit roll	120	Clean_soil	p4 -> p5	TRUE
pit roll	120	Dig_pit	p5 -> p7	TRUE
pit roll	120	Make_cup	p3 -> p6	TRUE
pit roll	120	Place_cup	p7 p6 -> p9	TRUE
pit roll	120	Make_roll	p2 -> p8	TRUE
pit roll	120	Place_roll	p8 p9 -> p10	TRUE
pit roll	120	Place_embers	p10 -> p11	TRUE
pit roll	120	Cool_pit	p11 -> p12	TRUE
pit roll	120	Dig_roll_and_cup	p12 -> p13	TRUE
pit roll	120	Collect	p13 -> p14	TRUE
pit roll	120	Store	p14 -> p15	TRUE
pit roll	121	Preparations	p1 -> p2 p3 p4	TRUE
pit roll	121	Clean_soil	p4 -> p5	TRUE
pit roll	121	Make_roll	p2 -> p8	TRUE
pit roll	121	Dig_pit	p5 -> p7	TRUE
pit roll	121	Make_cup	p3 -> p6	TRUE
pit roll	121	Place_cup	p7 p6 -> p9	TRUE
pit roll	121	Place_roll	p8 p9 -> p10	TRUE
pit roll	121	Place_embers	p10 -> p11	TRUE
pit roll	121	Fan_embers	p11 -> p11	TRUE
pit roll	121	Cool_pit	p11 -> p12	TRUE
pit roll	121	Dig_roll_and_cup	p12 -> p13	TRUE
pit roll	121	Collect	p13 -> p14	TRUE
pit roll	121	Reheat_roll	p14 -> p13	TRUE
pit roll	121	Collect	p13 -> p14	TRUE
pit roll	121	Store	p14 -> p15	TRUE
pit roll	122	Preparations	p1 -> p2 p3 p4	TRUE
pit roll	122	Make_cup	p3 -> p6	TRUE
pit roll	122	Make_roll	p2 -> p8	TRUE
pit roll	122	Clean_soil	p4 -> p5	TRUE
pit roll	122	Dig_pit	p5 -> p7	TRUE
pit roll	122	Place_cup	p7 p6 -> p9	TRUE
pit roll	122	Place_roll	p8 p9 -> p10	TRUE
pit roll	122	Place_embers	p10 -> p11	TRUE
pit roll	122	Cool_pit	p11 -> p12	TRUE
pit roll	122	Dig_roll_and_cup	p12 -> p13	TRUE
pit roll	122	Collect	p13 -> p14	TRUE
pit roll	122	Store	p14 -> p15	TRUE
pit roll	123	Preparations	p1 -> p2 p3 p4	TRUE
pit roll	123	Clean_soil	p4 -> p5	TRUE
pit roll	123	Dig_pit	p5 -> p7	TRUE
pit roll	123	Make_cup	p3 -> p6	TRUE
pit roll	123	Place_cup	p7 p6 -> p9	TRUE
pit roll	123	Make_roll	p2 -> p8	TRUE
pit roll	123	Place_roll	p8 p9 -> p10	TRUE
pit roll	123	Place_embers	p10 -> p11	TRUE
pit roll	123	Fan_embers	p11 -> p11	TRUE
pit roll	123	Cool_pit	p11 -> p12	TRUE
pit roll	123	Dig_roll_and_cup	p12 -> p13	TRUE
pit roll	123	Collect	p13 -> p14	TRUE
pit roll	123	Reheat_roll	p14 -> p13	TRUE
pit roll	123	Collect	p13 -> p14	TRUE
pit roll	123	Store	p14 -> p15	TRUE
pit roll	124	Preparations	p1 -> p2 p3 p4	TRUE
pit roll	124	Clean_soil	p4 -> p5	TRUE
pit roll	124	Make_cup	p3 -> p6	TRUE
pit roll	124	Make_roll	p2 -> p8	TRUE
pit roll	124	Dig_pit	p5 -> p7	TRUE
pit roll	124	Place_cup	p7 p6 -> p9	TRUE
pit roll	124	Place_roll	p8 p9 -> p10	TRUE
pit roll	124	Place_embers	p10 -> p11	TRUE
pit roll	124	Cool_pit	p11 -> p12	TRUE
pit roll	124	Dig_roll_and_cup	p12 -> p13	TRUE
pit roll	124	Collect	p13 -> p14	TRUE
pit roll	124	Store	p14 -> p15	TRUE
pit roll	125	Preparations	p1 -> p2 p3 p4	TRUE
pit roll	125	Make_roll	p2 -> p8	TRUE
pit roll	125	Make_cup	p3 -> p6	TRUE
pit roll	125	Clean_soil	p4 -> p5	TRUE
pit roll	125	Dig_pit	p5 -> p7	TRUE
pit roll	125	Place_cup	p7 p6 -> p9	TRUE
pit roll	125	Place_roll	p8 p9 -> p10	TRUE
pit roll	125	Place_embers	p10 -> p11	TRUE
pit roll	125	Fan_embers	p11 -> p11	TRUE
pit roll	125	Fan_embers	p11 -> p11	TRUE
pit roll	125	Fan_embers	p11 -> p11	TRUE
pit roll	125	Fan_embers	p11 -> p11	TRUE
pit roll	125	Cool_pit	p11 -> p12	TRUE
pit roll	125	Dig_roll_and_cup	p12 -> p13	TRUE
pit roll	125	Collect	p13 -> p14	TRUE
pit roll	125	Reheat_roll	p14 -> p13	TRUE
pit roll	125	Collect	p13 -> p14	TRUE
pit roll	125	Reheat_roll	p14 -> p13	TRUE
pit roll	125	Collect	p13 -> p14	TRUE
pit roll	125	Store	p14 -> p15	TRUE
pit roll	126	Preparations	p1 -> p2 p3 p4	TRUE
pit roll	126	Make_cup	p3 -> p6	TRUE
pit roll	126	Clean_soil	p4 -> p5	TRUE
pit roll	126	Make_roll	p2 -> p8	TRUE
pit roll	126	Dig_pit	p5 -> p7	TRUE
pit roll	126	Place_cup	p7 p6 -> p9	TRUE
pit roll	126	Place_roll	p8 p9 -> p10	TRUE
pit roll	126	Place_embers	p10 -> p11	TRUE
pit roll	126	Cool_pit	p11 -> p12	TRUE
pit roll	126	Dig_roll_and_cup	p12 -> p13	TRUE
pit roll	126	Collect	p13 -> p14	TRUE
pit roll	126	Reheat_roll	p14 -> p13	TRUE
pit roll	126	Collect	p13 -> p14	TRUE
pit roll	126	Reheat_roll	p14 -> p13	TRUE
pit roll	126	Collect	p13 -> p14	TRUE
pit roll	126	Store	p14 -> p15	TRUE
pit roll	127	Preparations	p1 -> p2 p3 p4	TRUE
pit roll	127	Clean_soil	p4 -> p5	TRUE
pit roll	127	Make_roll	p2 -> p8	TRUE
pit roll	127	Make_cup	p3 -> p6	TRUE
pit roll	127	Dig_pit	p5 -> p7	TRUE
pit roll	127	Place_cup	p7 p6 -> p9	TRUE
pit roll	127	Place_roll	p8 p9 -> p10	TRUE
pit roll	127	Place_embers	p10 -> p11	TRUE
pit roll	127	Cool_pit	p11 -> p12	TRUE
pit roll	127	Dig_roll_and_cup	p12 -> p13	TRUE
pit roll	127	Collect	p13 -> p14	TRUE
pit roll	127	Reheat_roll	p14 -> p13	TRUE
pit roll	127	Collect	p13 -> p14	TRUE
pit roll	127	Store	p14 -> p15	TRUE
pit roll	128	Preparations	p1 -> p2 p3 p4	TRUE
pit roll	128	Make_roll	p2 -> p8	TRUE
pit roll	128	Make_cup	p3 -> p6	TRUE
pit roll	128	Clean_soil	p4 -> p5	TRUE
pit roll	128	Dig_pit	p5 -> p7	TRUE
pit roll	128	Place_cup	p7 p6 -> p9	TRUE
pit roll	128	Place_roll	p8 p9 -> p10	TRUE
pit roll	128	Place_embers	p10 -> p11	TRUE
pit roll	128	Cool_pit	p11 -> p12	TRUE
pit roll	128	Dig_roll_and_cup	p12 -> p13	TRUE
pit roll	128	Collect	p13 -> p14	TRUE
pit roll	128	Store	p14 -> p15	TRUE
pit roll	129	Preparations	p1 -> p2 p3 p4	TRUE
pit roll	129	Make_cup	p3 -> p6	TRUE
pit roll	129	Clean_soil	p4 -> p5	TRUE
pit roll	129	Make_roll	p2 -> p8	TRUE
pit roll	129	Dig_pit	p5 -> p7	TRUE
pit roll	129	Place_cup	p7 p6 -> p9	TRUE
pit roll	129	Place_roll	p8 p9 -> p10	TRUE
pit roll	129	Place_embers	p10 -> p11	TRUE
pit roll	129	Fan_embers	p11 -> p11	TRUE
pit roll	129	Cool_pit	p11 -> p12	TRUE
pit roll	129	Dig_roll_and_cup	p12 -> p13	TRUE
pit roll	129	Collect	p13 -> p14	TRUE
pit roll	129	Store	p14 -> p15	TRUE
pit roll	130	Preparations	p1 -> p2 p3 p4	TRUE
pit roll	130	Make_roll	p2 -> p8	TRUE
pit roll	130	Make_cup	p3 -> p6	TRUE
pit roll	130	Clean_soil	p4 -> p5	TRUE
pit roll	130	Dig_pit	p5 -> p7	TRUE
pit roll	130	Place_cup	p7 p6 -> p9	TRUE
pit roll	130	Place_roll	p8 p9 -> p10	TRUE
pit roll	130	Place_embers	p10 -> p11	TRUE
pit roll	130	Fan_embers	p11 -> p11	TRUE
pit roll	130	Fan_embers	p11 -> p11	TRUE
pit roll	130	Cool_pit	p11 -> p12	TRUE
pit roll	130	Dig_roll_and_cup	p12 -> p13	TRUE
pit roll	130	Collect	p13 -> p14	TRUE
pit roll	130	Reheat_roll	p14 -> p13	TRUE
pit roll	130	Collect	p13 -> p14	TRUE
pit roll	130	Store	p14 -> p15	TRUE
pit roll	131	Preparations	p1 -> p2 p3 p4	TRUE
pit roll	131	Clean_soil	p4 -> p5	TRUE
pit roll	131	Make_roll	p2 -> p8	TRUE
pit roll	131	Dig_pit	p5 -> p7	TRUE
pit roll	131	Make_cup	p3 -> p6	TRUE
pit roll	131	Place_cup	p7 p6 -> p9	TRUE
pit roll	131	Place_roll	p8 p9 -> p10	TRUE
pit roll	131	Place_embers	p10 -> p11	TRUE
pit roll	131	Fan_embers	p11 -> p11	TRUE
pit roll	131	Fan_embers	p11 -> p11	TRUE
pit roll	131	Cool_pit	p11 -> p12	TRUE
pit roll	131	Dig_roll_and_cup	p12 -> p13	TRUE
pit roll	131	Collect	p13 -> p14	TRUE
pit roll	131	Store	p14 -> p15	TRUE
pit roll	132	Preparations	p1 -> p2 p3 p4	TRUE
pit roll	132	Make_roll	p2 -> p8	TRUE
pit roll	132	Make_cup	p3 -> p6	TRUE
pit roll	132	Clean_soil	p4 -> p5	TRUE
pit roll	132	Dig_pit	p5 -> p7	TRUE
pit roll	132	Place_cup	p7 p6 -> p9	TRUE
pit roll	132	Place_roll	p8 p9 -> p10	TRUE
pit roll	132	Place_embers	p10 -> p11	TRUE
pit roll	132	Cool_pit	p11 -> p12	TRUE
pit roll	132	Dig_roll_and_cup	p12 -> p13	TRUE
pit roll	132	Collect	p13 -> p14	TRUE
pit roll	132	Store	p14 -> p15	TRUE
pit roll	133	Preparations	p1 -> p2 p3 p4	TRUE
pit roll	133	Clean_soil	p4 -> p5	TRUE
pit roll	133	Make_roll	p2 -> p8	TRUE
pit roll	133	Make_cup	p3 -> p6	TRUE
pit roll	133	Dig_pit	p5 -> p7	TRUE
pit roll	133	Place_cup	p7 p6 -> p9	TRUE
pit roll	133	Place_roll	p8 p9 -> p10	TRUE
pit roll	133	Place_embers	p10 -> p11	TRUE
pit roll	133	Cool_pit	p11 -> p12	TRUE
pit roll	133	Dig_roll_and_cup	p12 -> p13	TRUE
pit roll	133	Collect	p13 -> p14	TRUE
pit roll	133	Store	p14 -> p15	TRUE
[truncated: 57,338 more rows]
